# Supplementary material for: 2-[4-(Methyl­sulfan­yl)phen­yl]naphtho[1,8-de][1,3,2]diaza­borinane
Source: Acta Crystallogr Sect E Struct Rep Online. 2011 May 7;67(Pt 6):o1338. doi: 10.1107/S1600536811014693 (PMC3120534; doi:10.1107/S1600536811014693)
Supplement: Supplementary file 1 [file e-67-o1338-sup1.cif]

##############################################################################
#                                                                            #
# This CIF contains the data in a paper accepted for publication in          #
# Acta Crystallographica Section E. It conforms to the requirements of       #
# Notes for Authors for Acta Crystallographica Section E, and has been       #
# peer reviewed under the auspices of the IUCr Commission on Journals.       #
#                                                                            #
# Full details of the Crystallographic Information File format               #
# are given in the paper "The Crystallographic Information File (CIF):       #
# a New Standard Archive File for Crystallography" by S. R. Hall, F. H.      #
# Allen and I. D. Brown [Acta Cryst. (1991), A47, 655-685].                  #
#                                                                            #
# The current version of the core CIF dictionary is obtainable from          #
# ftp://ftp.iucr.org/pub/cif_core.dic.                                       #
#                                                                            #
# Software is freely available for graphical display of the structure(s)     #
# in this CIF. For information consult the CIF software page                 #
# http://www.iucr.org/resources/cif/software.                                #
#                                                                            #
# This file may be used for bona fide research purposes within the           #
# scientific community so long as proper attribution is given to the journal # 
# article from which it was obtained.                                        #
#                                                                            #
##############################################################################
data_I
_audit_creation_method     SHELXL97
_chemical_name_systematic
;
2-[4-(Methylsulfanyl)phenyl]naphtho[1,8-<i>de</i>][1,3,2]diazaborinane
;
_chemical_name_common     ?
_chemical_formula_moiety     'C17 H15 B N2 S'
_chemical_formula_sum     'C17 H15 B N2 S'
_chemical_formula_iupac     'C17 H15 B N2 S'
_chemical_formula_weight     290.18
_chemical_melting_point     ?
_symmetry_cell_setting     monoclinic
_symmetry_space_group_name_H-M     'P 21/c'
_symmetry_space_group_name_Hall     '-P 2ybc'
loop_
    _symmetry_equiv_pos_as_xyz
    'x, y, z'
    '-x, y+1/2, -z+1/2'
    '-x, -y, -z'
    'x, -y-1/2, z-1/2'
_cell_length_a     13.7594(6)
_cell_length_b     9.0545(3)
_cell_length_c     12.7830(5)
_cell_angle_alpha     90.00
_cell_angle_beta     113.411(5)
_cell_angle_gamma     90.00
_cell_volume     1461.46(10)
_cell_formula_units_Z     4
_cell_measurement_reflns_used     5105
_cell_measurement_theta_min     2.8361
_cell_measurement_theta_max     32.0008
_cell_measurement_temperature     296(2)
_exptl_crystal_description     prismatic
_exptl_crystal_colour     yellow
_exptl_crystal_size_max     0.40
_exptl_crystal_size_mid     0.40
_exptl_crystal_size_min     0.30
_exptl_crystal_density_diffrn     1.319
_exptl_crystal_density_meas     ?
_exptl_crystal_density_method     'not measured'
_exptl_crystal_F_000     608
_exptl_absorpt_coefficient_mu     0.214
_exptl_absorpt_correction_type     multi-scan
_exptl_absorpt_process_details     'CrysAlis RED; Oxford Diffraction, 2008)'
_exptl_absorpt_correction_T_min     0.9192
_exptl_absorpt_correction_T_max     0.9385
_exptl_special_details
;
;
_diffrn_ambient_temperature     296(2)
_diffrn_radiation_type     MoK\a
_diffrn_radiation_wavelength     0.71073
_diffrn_radiation_source     'fine-focus sealed tube'
_diffrn_radiation_monochromator     graphite
_diffrn_measurement_device_type     'Oxford Diffraction Xcalibur 2 CCD'
_diffrn_measurement_method     \w
_diffrn_detector_area_resol_mean     8.4190
_diffrn_reflns_number     14782
_diffrn_reflns_av_R_equivalents     0.0334
_diffrn_reflns_av_sigmaI/netI     0.0373
_diffrn_reflns_theta_min     2.84
_diffrn_reflns_theta_max     32.07
_diffrn_reflns_theta_full     25.00
_diffrn_measured_fraction_theta_max     0.921
_diffrn_measured_fraction_theta_full     0.999
_diffrn_reflns_limit_h_min     -19
_diffrn_reflns_limit_h_max     20
_diffrn_reflns_limit_k_min     -12
_diffrn_reflns_limit_k_max     12
_diffrn_reflns_limit_l_min     -16
_diffrn_reflns_limit_l_max     18
_diffrn_standards_number     ?
_diffrn_standards_interval_count     ?
_diffrn_standards_interval_time     ?
_diffrn_standards_decay_%     ?
_refine_special_details
;
Refinement of <i>F</i>^2^ against ALL reflections. The weighted <i>R</i>-factor
<i>wR</i> and goodness of fit <i>S</i> are based on <i>F</i>^2^, conventional
<i>R</i>-factors <i>R</i> are based on <i>F</i>, with <i>F</i> set to zero for
negative <i>F</i>^2^. The threshold expression of <i>F</i>^2^ >
2\s(<i>F</i>^2^) is used only for calculating <i>R</i>-factors(gt) <i>etc</i>.
and is not relevant to the choice of reflections for refinement.
<i>R</i>-factors based on <i>F</i>^2^ are statistically about twice as large
as those based on <i>F</i>, and <i>R</i>-factors based on ALL data will be
even larger.
;
_reflns_number_total     4709
_reflns_number_gt     2774
_reflns_threshold_expression     I>2\s(I)
_refine_ls_structure_factor_coef     Fsqd
_refine_ls_matrix_type     full
_refine_ls_R_factor_all     0.0868
_refine_ls_R_factor_gt     0.0500
_refine_ls_wR_factor_gt     0.1347
_refine_ls_wR_factor_ref     0.1491
_refine_ls_goodness_of_fit_ref     0.981
_refine_ls_restrained_S_all     0.981
_refine_ls_number_reflns     4709
_refine_ls_number_parameters     199
_refine_ls_number_restraints     0
_refine_ls_hydrogen_treatment     mixed
_refine_ls_weighting_scheme     calc
_refine_ls_weighting_details
       'calc w = 1/[\s^2^(Fo^2^)+(0.0834P)^2^+0.0000P] where P=(Fo^2^+2Fc^2^)/3'
_atom_sites_solution_hydrogens     geom
_atom_sites_solution_primary     direct
_atom_sites_solution_secondary     difmap
_refine_ls_shift/su_max     0.000
_refine_ls_shift/su_mean     0.000
_refine_diff_density_max     0.415
_refine_diff_density_min     -0.485
_refine_ls_extinction_method     none
_refine_ls_extinction_coef     ?
loop_
    _atom_type_symbol
    _atom_type_description
    _atom_type_scat_dispersion_real
    _atom_type_scat_dispersion_imag
    _atom_type_scat_source
    'C' 'C' 0.0033 0.0016
                         'International Tables Vol C Tables 4.2.6.8 and 6.1.1.4'
    'H' 'H' 0.0000 0.0000
                         'International Tables Vol C Tables 4.2.6.8 and 6.1.1.4'
    'B' 'B' 0.0013 0.0007
                         'International Tables Vol C Tables 4.2.6.8 and 6.1.1.4'
    'N' 'N' 0.0061 0.0033
                         'International Tables Vol C Tables 4.2.6.8 and 6.1.1.4'
    'S' 'S' 0.1246 0.1234
                         'International Tables Vol C Tables 4.2.6.8 and 6.1.1.4'
_computing_data_collection     'CrysAlis CCD (Oxford Diffraction, 2008)'
_computing_cell_refinement     'CrysAlis RED (Oxford Diffraction, 2008)'
_computing_data_reduction     'CrysAlis RED (Oxford Diffraction, 2008)'
_computing_structure_solution     'SHELXS97 (Sheldrick, 2008)'
_computing_structure_refinement     'SHELXL97 (Sheldrick, 2008)'
_computing_molecular_graphics     'PLATON (Spek, 2009)'
_computing_publication_material
;
PLATON (Spek, 2009), SHELXL97 (Sheldrick, 2008) and WinGX
(Farrugia, 1999)
;
loop_
    _atom_site_type_symbol
    _atom_site_label
    _atom_site_fract_x
    _atom_site_fract_y
    _atom_site_fract_z
    _atom_site_U_iso_or_equiv
    _atom_site_adp_type
    _atom_site_calc_flag
    _atom_site_refinement_flags
    _atom_site_occupancy
    _atom_site_symmetry_multiplicity
    _atom_site_disorder_assembly
    _atom_site_disorder_group
    S S1 0.06634(4) 0.07477(6) 0.41647(4) 0.07016(19) Uani d . 1 1 . .
    N N1 0.23358(10) 0.04869(14) -0.03349(11) 0.0461(3) Uani d . 1 1 . .
    H H1A 0.1893(14) 0.1126(19) -0.0463(14) 0.055 Uiso d . 1 1 . .
    N N2 0.34252(10) -0.14141(14) 0.08645(10) 0.0444(3) Uani d . 1 1 . .
    H H2A 0.3614(13) -0.1995(19) 0.1435(14) 0.053 Uiso d . 1 1 . .
    C C1 0.28153(11) 0.03270(15) -0.11059(12) 0.0402(3) Uani d . 1 1 . .
    C C2 0.25289(13) 0.11684(18) -0.20761(13) 0.0509(4) Uani d . 1 1 . .
    H H2 0.1989 0.1861 -0.2242 0.061 Uiso calc R 1 1 . .
    C C3 0.30433(14) 0.09910(17) -0.28158(13) 0.0534(4) Uani d . 1 1 . .
    H H3 0.2833 0.1558 -0.3476 0.064 Uiso calc R 1 1 . .
    C C4 0.38422(13) 0.00088(17) -0.25892(13) 0.0485(4) Uani d . 1 1 . .
    H H4 0.4181 -0.0077 -0.3087 0.058 Uiso calc R 1 1 . .
    C C5 0.49989(12) -0.19240(16) -0.13262(12) 0.0447(3) Uani d . 1 1 . .
    H H5 0.5358 -0.2034 -0.1803 0.054 Uiso calc R 1 1 . .
    C C6 0.52808(12) -0.27612(16) -0.03688(12) 0.0461(3) Uani d . 1 1 . .
    H H6 0.5829 -0.3440 -0.0203 0.055 Uiso calc R 1 1 . .
    C C7 0.47646(12) -0.26238(16) 0.03701(12) 0.0441(3) Uani d . 1 1 . .
    H H7 0.4970 -0.3210 0.1020 0.053 Uiso calc R 1 1 . .
    C C8 0.39514(11) -0.16235(14) 0.01405(11) 0.0382(3) Uani d . 1 1 . .
    C C9 0.36357(11) -0.07342(14) -0.08561(11) 0.0366(3) Uani d . 1 1 . .
    C C10 0.41675(11) -0.08885(14) -0.16042(11) 0.0393(3) Uani d . 1 1 . .
    C C11 0.21019(11) -0.00769(16) 0.15450(12) 0.0417(3) Uani d . 1 1 . .
    C C12 0.25773(12) -0.05279(17) 0.26845(13) 0.0485(4) Uani d . 1 1 . .
    H H12 0.3227 -0.1011 0.2935 0.058 Uiso calc R 1 1 . .
    C C13 0.21171(13) -0.02803(18) 0.34438(14) 0.0505(4) Uani d . 1 1 . .
    H H13 0.2462 -0.0587 0.4196 0.061 Uiso calc R 1 1 . .
    C C14 0.11401(11) 0.04254(16) 0.31007(13) 0.0444(3) Uani d . 1 1 . .
    C C15 0.06397(11) 0.08679(16) 0.19740(13) 0.0454(3) Uani d . 1 1 . .
    H H15 -0.0018 0.1327 0.1724 0.054 Uiso calc R 1 1 . .
    C C16 0.11204(11) 0.06258(16) 0.12205(13) 0.0448(3) Uani d . 1 1 . .
    H H16 0.0777 0.0943 0.0470 0.054 Uiso calc R 1 1 . .
    C C17 -0.05682(14) 0.1664(2) 0.34505(16) 0.0674(5) Uani d . 1 1 . .
    H H17A -0.0453 0.2571 0.3128 0.101 Uiso calc R 1 1 . .
    H H17B -0.0882 0.1875 0.3984 0.101 Uiso calc R 1 1 . .
    H H17C -0.1034 0.1042 0.2854 0.101 Uiso calc R 1 1 . .
    B B1 0.26262(13) -0.03403(18) 0.06810(14) 0.0412(4) Uani d . 1 1 . .
loop_
    _atom_site_aniso_label
    _atom_site_aniso_U_11
    _atom_site_aniso_U_22
    _atom_site_aniso_U_33
    _atom_site_aniso_U_12
    _atom_site_aniso_U_13
    _atom_site_aniso_U_23
    S1 0.0687(3) 0.0942(4) 0.0586(3) 0.0245(3) 0.0370(2) 0.0095(2)
    N1 0.0447(7) 0.0488(7) 0.0469(7) 0.0105(5) 0.0205(6) 0.0060(6)
    N2 0.0530(7) 0.0436(7) 0.0412(7) 0.0061(5) 0.0237(6) 0.0095(5)
    C1 0.0423(7) 0.0380(7) 0.0377(7) -0.0020(6) 0.0133(6) -0.0009(5)
    C2 0.0560(9) 0.0479(9) 0.0456(8) 0.0103(7) 0.0167(7) 0.0085(7)
    C3 0.0677(11) 0.0499(9) 0.0391(8) 0.0042(8) 0.0174(7) 0.0095(6)
    C4 0.0664(10) 0.0447(8) 0.0380(8) -0.0024(7) 0.0245(7) -0.0008(6)
    C5 0.0523(9) 0.0437(8) 0.0417(8) -0.0027(6) 0.0226(7) -0.0071(6)
    C6 0.0487(8) 0.0412(8) 0.0477(8) 0.0056(6) 0.0182(7) -0.0043(6)
    C7 0.0527(9) 0.0390(7) 0.0399(7) 0.0046(6) 0.0177(7) 0.0038(6)
    C8 0.0430(7) 0.0346(7) 0.0369(7) -0.0035(5) 0.0158(6) -0.0015(5)
    C9 0.0405(7) 0.0334(7) 0.0331(6) -0.0058(5) 0.0115(5) -0.0041(5)
    C10 0.0465(8) 0.0356(7) 0.0356(7) -0.0073(6) 0.0163(6) -0.0066(5)
    C11 0.0407(7) 0.0415(7) 0.0438(8) -0.0018(6) 0.0179(6) -0.0002(6)
    C12 0.0443(8) 0.0541(9) 0.0484(8) 0.0107(7) 0.0196(7) 0.0055(7)
    C13 0.0499(9) 0.0579(9) 0.0445(8) 0.0091(7) 0.0196(7) 0.0068(7)
    C14 0.0447(8) 0.0415(8) 0.0500(8) -0.0011(6) 0.0220(7) -0.0008(6)
    C15 0.0368(7) 0.0488(8) 0.0488(8) 0.0026(6) 0.0152(6) 0.0010(6)
    C16 0.0409(7) 0.0499(8) 0.0407(8) -0.0019(6) 0.0132(6) 0.0012(6)
    C17 0.0618(11) 0.0654(11) 0.0844(13) 0.0100(9) 0.0391(10) -0.0003(10)
    B1 0.0405(8) 0.0420(9) 0.0414(8) -0.0037(6) 0.0166(7) -0.0013(6)
_geom_special_details
;
 All esds (except the esd in the dihedral angle between two l.s. planes)
 are estimated using the full covariance matrix.  The cell esds are taken
 into account individually in the estimation of esds in distances, angles
 and torsion angles; correlations between esds in cell parameters are only
 used when they are defined by crystal symmetry.  An approximate (isotropic)
 treatment of cell esds is used for estimating esds involving l.s. planes.
;
loop_
    _geom_bond_atom_site_label_1
    _geom_bond_atom_site_label_2
    _geom_bond_site_symmetry_2
    _geom_bond_distance
    _geom_bond_publ_flag
    S1 C14 . 1.7534(15) ?
    S1 C17 . 1.7789(18) ?
    N1 C1 . 1.3944(18) ?
    N1 B1 . 1.412(2) ?
    N1 H1A . 0.808(17) ?
    N2 C8 . 1.3961(17) ?
    N2 B1 . 1.416(2) ?
    N2 H2A . 0.852(17) ?
    C1 C2 . 1.373(2) ?
    C1 C9 . 1.4188(19) ?
    C2 C3 . 1.398(2) ?
    C2 H2 . 0.9300 ?
    C3 C4 . 1.353(2) ?
    C3 H3 . 0.9300 ?
    C4 C10 . 1.414(2) ?
    C4 H4 . 0.9300 ?
    C5 C6 . 1.359(2) ?
    C5 C10 . 1.411(2) ?
    C5 H5 . 0.9300 ?
    C6 C7 . 1.3948(19) ?
    C6 H6 . 0.9300 ?
    C7 C8 . 1.3775(19) ?
    C7 H7 . 0.9300 ?
    C8 C9 . 1.4213(18) ?
    C9 C10 . 1.4231(18) ?
    C11 C16 . 1.398(2) ?
    C11 C12 . 1.400(2) ?
    C11 B1 . 1.559(2) ?
    C12 C13 . 1.372(2) ?
    C12 H12 . 0.9300 ?
    C13 C14 . 1.393(2) ?
    C13 H13 . 0.9300 ?
    C14 C15 . 1.386(2) ?
    C15 C16 . 1.385(2) ?
    C15 H15 . 0.9300 ?
    C16 H16 . 0.9300 ?
    C17 H17A . 0.9600 ?
    C17 H17B . 0.9600 ?
    C17 H17C . 0.9600 ?
loop_
    _geom_angle_atom_site_label_1
    _geom_angle_atom_site_label_2
    _geom_angle_atom_site_label_3
    _geom_angle_site_symmetry_1
    _geom_angle_site_symmetry_3
    _geom_angle
    _geom_angle_publ_flag
    C14 S1 C17 . . 104.67(8) ?
    C1 N1 B1 . . 123.67(13) ?
    C1 N1 H1A . . 117.5(12) ?
    B1 N1 H1A . . 118.8(12) ?
    C8 N2 B1 . . 123.82(12) ?
    C8 N2 H2A . . 115.0(11) ?
    B1 N2 H2A . . 121.2(11) ?
    C2 C1 N1 . . 122.28(13) ?
    C2 C1 C9 . . 119.75(13) ?
    N1 C1 C9 . . 117.96(12) ?
    C1 C2 C3 . . 120.43(14) ?
    C1 C2 H2 . . 119.8 ?
    C3 C2 H2 . . 119.8 ?
    C4 C3 C2 . . 121.17(14) ?
    C4 C3 H3 . . 119.4 ?
    C2 C3 H3 . . 119.4 ?
    C3 C4 C10 . . 120.75(14) ?
    C3 C4 H4 . . 119.6 ?
    C10 C4 H4 . . 119.6 ?
    C6 C5 C10 . . 120.69(13) ?
    C6 C5 H5 . . 119.7 ?
    C10 C5 H5 . . 119.7 ?
    C5 C6 C7 . . 121.36(14) ?
    C5 C6 H6 . . 119.3 ?
    C7 C6 H6 . . 119.3 ?
    C8 C7 C6 . . 120.23(13) ?
    C8 C7 H7 . . 119.9 ?
    C6 C7 H7 . . 119.9 ?
    C7 C8 N2 . . 122.63(12) ?
    C7 C8 C9 . . 119.77(12) ?
    N2 C8 C9 . . 117.58(12) ?
    C1 C9 C8 . . 121.19(12) ?
    C1 C9 C10 . . 119.39(12) ?
    C8 C9 C10 . . 119.41(12) ?
    C5 C10 C4 . . 122.98(13) ?
    C5 C10 C9 . . 118.55(12) ?
    C4 C10 C9 . . 118.48(13) ?
    C16 C11 C12 . . 116.00(13) ?
    C16 C11 B1 . . 121.58(13) ?
    C12 C11 B1 . . 122.42(13) ?
    C13 C12 C11 . . 122.17(14) ?
    C13 C12 H12 . . 118.9 ?
    C11 C12 H12 . . 118.9 ?
    C12 C13 C14 . . 120.76(14) ?
    C12 C13 H13 . . 119.6 ?
    C14 C13 H13 . . 119.6 ?
    C15 C14 C13 . . 118.60(13) ?
    C15 C14 S1 . . 124.99(11) ?
    C13 C14 S1 . . 116.35(12) ?
    C16 C15 C14 . . 119.96(13) ?
    C16 C15 H15 . . 120.0 ?
    C14 C15 H15 . . 120.0 ?
    C15 C16 C11 . . 122.50(14) ?
    C15 C16 H16 . . 118.7 ?
    C11 C16 H16 . . 118.7 ?
    S1 C17 H17A . . 109.5 ?
    S1 C17 H17B . . 109.5 ?
    H17A C17 H17B . . 109.5 ?
    S1 C17 H17C . . 109.5 ?
    H17A C17 H17C . . 109.5 ?
    H17B C17 H17C . . 109.5 ?
    N1 B1 N2 . . 115.72(13) ?
    N1 B1 C11 . . 121.92(13) ?
    N2 B1 C11 . . 122.36(13) ?
loop_
    _geom_torsion_atom_site_label_1
    _geom_torsion_atom_site_label_2
    _geom_torsion_atom_site_label_3
    _geom_torsion_atom_site_label_4
    _geom_torsion_site_symmetry_1
    _geom_torsion_site_symmetry_2
    _geom_torsion_site_symmetry_3
    _geom_torsion_site_symmetry_4
    _geom_torsion
    _geom_torsion_publ_flag
    B1 N1 C1 C2 . . . . -178.71(15) ?
    B1 N1 C1 C9 . . . . 0.4(2) ?
    N1 C1 C2 C3 . . . . 178.83(14) ?
    C9 C1 C2 C3 . . . . -0.3(2) ?
    C1 C2 C3 C4 . . . . -1.0(2) ?
    C2 C3 C4 C10 . . . . 1.2(2) ?
    C10 C5 C6 C7 . . . . -0.2(2) ?
    C5 C6 C7 C8 . . . . -0.1(2) ?
    C6 C7 C8 N2 . . . . -178.36(13) ?
    C6 C7 C8 C9 . . . . 0.3(2) ?
    B1 N2 C8 C7 . . . . 176.50(14) ?
    B1 N2 C8 C9 . . . . -2.2(2) ?
    C2 C1 C9 C8 . . . . -179.98(13) ?
    N1 C1 C9 C8 . . . . 0.86(19) ?
    C2 C1 C9 C10 . . . . 1.4(2) ?
    N1 C1 C9 C10 . . . . -177.77(12) ?
    C7 C8 C9 C1 . . . . -178.74(12) ?
    N2 C8 C9 C1 . . . . -0.03(19) ?
    C7 C8 C9 C10 . . . . -0.11(19) ?
    N2 C8 C9 C10 . . . . 178.60(12) ?
    C6 C5 C10 C4 . . . . -179.96(14) ?
    C6 C5 C10 C9 . . . . 0.4(2) ?
    C3 C4 C10 C5 . . . . -179.68(14) ?
    C3 C4 C10 C9 . . . . 0.0(2) ?
    C1 C9 C10 C5 . . . . 178.43(12) ?
    C8 C9 C10 C5 . . . . -0.22(18) ?
    C1 C9 C10 C4 . . . . -1.23(19) ?
    C8 C9 C10 C4 . . . . -179.88(12) ?
    C16 C11 C12 C13 . . . . -0.8(2) ?
    B1 C11 C12 C13 . . . . 179.34(14) ?
    C11 C12 C13 C14 . . . . 0.7(2) ?
    C12 C13 C14 C15 . . . . 0.2(2) ?
    C12 C13 C14 S1 . . . . -177.34(12) ?
    C17 S1 C14 C15 . . . . 2.01(16) ?
    C17 S1 C14 C13 . . . . 179.41(13) ?
    C13 C14 C15 C16 . . . . -1.0(2) ?
    S1 C14 C15 C16 . . . . 176.34(11) ?
    C14 C15 C16 C11 . . . . 0.9(2) ?
    C12 C11 C16 C15 . . . . 0.0(2) ?
    B1 C11 C16 C15 . . . . 179.86(13) ?
    C1 N1 B1 N2 . . . . -2.4(2) ?
    C1 N1 B1 C11 . . . . 177.28(13) ?
    C8 N2 B1 N1 . . . . 3.3(2) ?
    C8 N2 B1 C11 . . . . -176.37(13) ?
    C16 C11 B1 N1 . . . . 20.3(2) ?
    C12 C11 B1 N1 . . . . -159.84(15) ?
    C16 C11 B1 N2 . . . . -160.00(14) ?
    C12 C11 B1 N2 . . . . 19.8(2) ?
loop_
    _geom_hbond_atom_site_label_D
    _geom_hbond_atom_site_label_H
    _geom_hbond_atom_site_label_A
    _geom_hbond_site_symmetry_A
    _geom_hbond_distance_DH
    _geom_hbond_distance_HA
    _geom_hbond_distance_DA
    _geom_hbond_angle_DHA
    C2 H2 Cg3 4_554 0.93 2.75 3.5178(18) 141
    C12 H12 Cg2 4_545 0.93 2.82 3.6122(17) 144
data_global
_journal_date_recd_electronic     2011-03-24
_journal_date_accepted     2011-04-19
_journal_name_full     'Acta Crystallographica, Section E'
_journal_year     2011
_journal_volume     67
_journal_issue      6
_journal_page_first     o1338
_journal_page_last     o1338
_journal_paper_category     QO
_journal_coeditor_code     LW2059
_publ_contact_author_name     'Ross S. Robinson'
_publ_contact_author_address
;
Warren Research Laboratory
School of Chemistry
University of KwaZulu Natal
Private Bag X01
Scottsville
Pietermaritzburg 3209
South Africa
;
_publ_contact_author_email     robinsonr@ukzn.ac.za
_publ_contact_author_fax     ?
_publ_contact_author_phone     ?
_publ_section_title
;
2-[4-(Methylsulfanyl)phenyl]naphtho[1,8-<i>de</i>][1,3,2]diazaborinane
;
loop_
    _publ_author_name
    _publ_author_address
    'Slabber, Cathryn A.'
;
Warren Research Laboratory
School of Chemistry
University of KwaZulu Natal
Private Bag X01
Scottsville
Pietermaritzburg 3209
South Africa
;
    'Akerman, Matthew P.'
;
Warren Research Laboratory
School of Chemistry
University of KwaZulu Natal
Private Bag X01
Scottsville
Pietermaritzburg 3209
South Africa
;
    'Robinson, Ross S.'
;
Warren Research Laboratory
School of Chemistry
University of KwaZulu Natal
Private Bag X01
Scottsville
Pietermaritzburg 3209
South Africa
;
