# Supplementary material for: 2-[4-(Methyl­sulfan­yl)phen­yl]naphtho[1,8-de][1,3,2]diaza­borinane
Source: Acta Crystallogr Sect E Struct Rep Online. 2011 May 7;67(Pt 6):o1338. doi: 10.1107/S1600536811014693 (PMC3120534; doi:10.1107/S1600536811014693)
Supplement: Supplementary file 2 [file e-67-o1338-Isup2.hkl]

#
# h,k,l, Fc-squared, Fo-squared, sigma(Fo-squared) and status flag
#
data_I
_shelx_title ' DANBPHS_1 in P2(1)/c'
_shelx_refln_list_code          4
_shelx_F_calc_maximum      172.58
_exptl_crystal_F_000       608.00
_reflns_d_resolution_high  0.6692
 
loop_
 _symmetry_equiv_pos_as_xyz
 'x, y, z'
 '-x, y+1/2, -z+1/2'
 '-x, -y, -z'
 'x, -y-1/2, z-1/2'
 
_cell_length_a    13.7594
_cell_length_b     9.0545
_cell_length_c    12.7830
_cell_angle_alpha  90.000
_cell_angle_beta  113.411
_cell_angle_gamma  90.000
 
_shelx_F_squared_multiplier     1.000
 
loop_
 _refln_index_h
 _refln_index_k
 _refln_index_l
 _refln_F_squared_calc
 _refln_F_squared_meas
 _refln_F_squared_sigma
 _refln_observed_status
   2   0   0       72.57       57.48      1.26 o
   3   0   0      315.75      325.17      3.33 o
   4   0   0     1324.01     1407.10     28.94 o
   5   0   0     1763.56     1750.53      9.51 o
   6   0   0     4838.76     5056.55     20.04 o
   7   0   0     4153.35     4339.52     17.97 o
   8   0   0       92.73      131.67      6.37 o
   9   0   0      440.80      471.73      9.58 o
  10   0   0        8.93        8.81      2.72 o
  11   0   0       43.73       41.61      3.49 o
  12   0   0        0.80        0.44      2.94 o
  13   0   0        7.89        5.24      3.65 o
  14   0   0       22.67       26.85      3.94 o
  15   0   0       92.99       90.58      5.29 o
  16   0   0       10.17        9.46      3.68 o
   2   1   0     4598.28     4428.94     11.02 o
   3   1   0      471.30      485.75      6.52 o
   4   1   0      272.83      270.33      2.49 o
   5   1   0      932.49      913.60      4.94 o
   6   1   0      556.21      641.94      9.41 o
   7   1   0        0.09        0.13      1.40 o
   8   1   0       30.45       28.81      1.97 o
   9   1   0       55.22       56.99      2.39 o
  10   1   0       25.32       26.99      3.29 o
  11   1   0        2.13        0.84      1.91 o
  12   1   0       12.10       11.83      2.15 o
  13   1   0        8.19        8.24      2.26 o
  14   1   0       11.84       13.99      2.49 o
  15   1   0        5.55        7.87      2.98 o
  16   1   0        0.24       -0.10      3.76 o
  17   1   0        2.69       -2.02      5.08 o
   0   2   0    18147.21    15805.88    196.03 o
   1   2   0     6853.08     6568.94     37.75 o
   2   2   0    13080.03    12361.16     30.64 o
   3   2   0     1211.14     1175.64     20.94 o
   4   2   0      145.25      142.66      2.51 o
   5   2   0      380.01      432.41      3.49 o
   6   2   0     4218.27     4423.17     34.19 o
   7   2   0       47.27       49.58      1.70 o
   8   2   0        1.57        6.21      1.34 o
   9   2   0       15.41       19.31      1.79 o
  10   2   0        4.82        5.20      1.61 o
  11   2   0        1.85        2.04      1.68 o
  12   2   0       54.20       45.64      2.44 o
  13   2   0       14.65       12.56      2.44 o
  14   2   0       33.77       27.25      3.76 o
  15   2   0        1.83       -0.28      3.07 o
  16   2   0        8.65        5.65      4.26 o
  17   2   0        0.08        0.38      5.87 o
  18   2   0        7.40        3.02      5.69 o
   1   3   0      857.44      767.40      7.60 o
   2   3   0     7147.30     7174.77     42.28 o
   3   3   0      859.45      800.28      6.40 o
   4   3   0     3890.42     3967.35     30.72 o
   5   3   0     1438.99     1530.64     10.88 o
   6   3   0       48.91       68.12      4.41 o
   7   3   0        0.11        0.18      0.71 o
   8   3   0       33.39       31.16      1.64 o
   9   3   0      156.66      168.64      4.91 o
  10   3   0       45.37       53.64      2.71 o
  11   3   0        7.56       11.21      2.36 o
  12   3   0      184.08      172.27      7.83 o
  13   3   0       20.34       17.72      2.63 o
  14   3   0        0.31       -1.01      2.47 o
  15   3   0       23.48       22.36      4.61 o
  16   3   0        6.71       13.46      4.31 o
  17   3   0        0.01       -1.86      5.95 o
  18   3   0       19.12       26.71      7.26 o
   0   4   0        3.47        9.78      1.43 o
   1   4   0      363.63      322.41      5.22 o
   2   4   0       62.61       61.66      3.34 o
   3   4   0     2161.74     2203.01     14.55 o
   4   4   0     1086.30     1273.98     16.78 o
   5   4   0       76.47       78.21      2.41 o
   6   4   0       63.56       60.22      2.26 o
   7   4   0        0.06        0.24      1.63 o
   8   4   0      231.05      236.22      7.25 o
   9   4   0       16.10       14.77      2.44 o
  10   4   0       61.86       56.64      2.96 o
  11   4   0        1.12        1.48      2.28 o
  12   4   0      209.52      195.52      7.70 o
  13   4   0        3.99        2.95      2.52 o
  14   4   0        1.89        2.16      2.45 o
  15   4   0        0.40       -4.02      4.67 o
  16   4   0       20.17       26.08      4.93 o
  17   4   0        3.29        7.24      6.33 o
   1   5   0      245.52      243.55      2.84 o
   2   5   0      462.56      471.72     16.06 o
   3   5   0     1682.78     1736.02      8.55 o
   4   5   0      965.24     1051.42     17.43 o
   5   5   0        6.86        6.53      1.69 o
   6   5   0       14.49        8.72      1.80 o
   7   5   0        5.13        2.85      1.81 o
   8   5   0       16.60       19.02      2.14 o
   9   5   0       35.79       34.52      2.96 o
  10   5   0        9.68        6.45      2.59 o
  11   5   0        0.36        1.97      2.49 o
  12   5   0       70.61       53.70      4.39 o
  13   5   0       17.57       13.77      2.81 o
  14   5   0        2.18        1.46      2.59 o
  15   5   0       11.87       17.08      4.76 o
  16   5   0       12.61       18.72      4.95 o
  17   5   0       20.26       30.16      7.73 o
   0   6   0      339.38      307.59      4.94 o
   1   6   0      183.26      170.09      4.76 o
   2   6   0      304.65      316.73      5.86 o
   3   6   0        0.05       -0.56      1.09 o
   4   6   0        0.00        1.37      1.72 o
   5   6   0      506.09      561.44      6.78 o
   6   6   0      153.58      170.53      6.85 o
   7   6   0       12.01       14.32      2.20 o
   8   6   0       58.46       58.60      2.89 o
   9   6   0        0.80        1.12      2.17 o
  10   6   0       88.65       67.98      3.72 o
  11   6   0       14.04       16.61      2.70 o
  12   6   0       22.06       23.89      2.91 o
  13   6   0        9.21        8.94      2.55 o
  14   6   0        0.74        1.41      3.19 o
  15   6   0        0.80       -1.26      4.78 o
  16   6   0       14.74       15.32      7.93 o
   1   7   0       93.53       92.90      3.27 o
   2   7   0        0.21       -0.19      1.48 o
   3   7   0       51.17       49.12      2.86 o
   4   7   0       44.03       52.36      2.66 o
   5   7   0       80.29       81.19      3.11 o
   6   7   0       78.53       80.46      3.15 o
   7   7   0        0.68        0.83      2.25 o
   8   7   0        0.40       -0.21      2.21 o
   9   7   0        9.98       14.00      2.56 o
  10   7   0       42.60       42.79      2.94 o
  11   7   0       32.71       37.44      3.60 o
  12   7   0        9.65       11.54      2.76 o
  13   7   0        1.99       -0.62      3.37 o
  14   7   0        0.42        1.19      3.51 o
  15   7   0        2.29        5.95      6.96 o
  16   7   0       37.34       42.27      9.37 o
   0   8   0      128.91      144.03      7.68 o
   1   8   0      132.07      121.88      6.46 o
   2   8   0       60.60       57.64      3.03 o
   3   8   0        0.66        1.32      2.20 o
   4   8   0        5.68        8.89      2.51 o
   5   8   0       58.46       67.26      3.18 o
   6   8   0       67.43       64.23      3.62 o
   7   8   0        9.21        9.68      2.46 o
   8   8   0        7.38        6.24      2.59 o
   9   8   0       28.17       24.36      2.84 o
  10   8   0        5.58        4.95      2.49 o
  11   8   0        6.95        2.80      3.07 o
  12   8   0        2.80       -1.52      2.86 o
  13   8   0        9.78        7.07      3.58 o
  14   8   0        0.07        0.24      4.85 o
   1   9   0       18.70       17.21      4.00 o
   2   9   0       47.91       51.59      4.45 o
   3   9   0        0.65       -0.44      2.32 o
   4   9   0       42.93       45.43      3.27 o
   5   9   0       25.30       25.36      3.23 o
   6   9   0       12.44       11.17      2.57 o
   7   9   0       28.03       24.81      2.94 o
   8   9   0       46.53       52.72      3.70 o
   9   9   0        3.20        4.92      2.46 o
  10   9   0       11.46       15.12      2.79 o
  11   9   0        7.07        2.45      2.52 o
  12   9   0       15.45       15.22      4.07 o
  13   9   0        0.19        1.90      3.86 o
   0  10   0       15.45       12.43      5.92 o
   1  10   0       10.14        5.85      4.78 o
   2  10   0       16.08       16.02      4.20 o
   3  10   0        2.59        0.63      3.71 o
   4  10   0        0.01       -1.69      3.57 o
   5  10   0       12.99        8.38      4.16 o
   6  10   0        2.10        0.87      2.93 o
   7  10   0        3.03        5.73      2.81 o
   8  10   0       25.92       25.53      3.46 o
   9  10   0        3.41        2.73      2.64 o
  10  10   0       14.95        9.69      2.78 o
  11  10   0        3.87        0.60      4.60 o
  12  10   0        0.88        4.09      4.09 o
   1  11   0       14.91       19.39      4.57 o
   2  11   0       77.68       93.41      6.22 o
   3  11   0        2.16        2.77      3.90 o
   4  11   0        0.51       -0.08      4.02 o
   5  11   0        4.78        4.05      4.35 o
   6  11   0        0.36        0.20      3.98 o
   7  11   0        0.71        0.88      4.09 o
   8  11   0        2.43        7.28      6.78 o
   9  11   0        5.68        3.01      2.83 o
  10  11   0        8.12        4.76      3.93 o
   0  12   0        6.97       11.74      5.88 o
   1  12   0        6.90        7.03      4.74 o
   2  12   0       37.25       43.88      5.58 o
   3  12   0        6.36        7.02      4.79 o
   4  12   0       41.20       45.53      5.69 o
   5  12   0       32.42       24.86      5.15 o
   6  12   0        0.98        2.86      3.79 o
   7  12   0       10.35       15.67      6.58 o
   8  12   0       10.47       14.50      7.13 o
 -17   1   1        1.18        1.10      2.96 o
 -16   1   1        0.21        0.33      2.95 o
 -15   1   1       38.45       34.97      3.70 o
 -14   1   1      102.22      101.51      4.56 o
 -13   1   1      131.94      135.82      5.35 o
 -12   1   1        2.37        1.48      2.06 o
 -11   1   1        0.02        0.24      1.86 o
 -10   1   1       37.28       40.54      2.31 o
  -9   1   1       72.71       63.97      2.48 o
  -8   1   1       17.20       14.50      1.68 o
  -7   1   1      133.06      127.30      2.55 o
  -6   1   1      142.65      131.90      2.32 o
  -5   1   1     1633.97     1729.61     13.85 o
  -4   1   1      487.64      464.33      2.74 o
  -3   1   1      331.43      303.25      4.90 o
  -2   1   1     1348.53     1310.72     10.57 o
  -1   1   1     1746.90     1337.60     87.97 o
   0   1   1     4086.04     3296.35     36.50 o
   1   1   1     7031.27     6593.29     59.10 o
   2   1   1    29783.98    25710.55    180.61 o
   3   1   1        8.35        9.93      0.78 o
   4   1   1      155.69      155.62      2.29 o
   5   1   1        4.33        4.46      1.07 o
   6   1   1       69.75       98.72      2.18 o
   7   1   1       76.46       74.91      2.24 o
   8   1   1     2748.96     2893.94     23.44 o
   9   1   1      110.17      101.52      4.54 o
  10   1   1        1.11        3.14      1.74 o
  11   1   1       36.49       37.11      2.42 o
  12   1   1        0.00        1.02      2.05 o
  13   1   1        6.86        7.79      2.17 o
  14   1   1       41.26       32.05      3.25 o
  15   1   1        0.31        5.36      5.50 o
  16   1   1       31.99       28.48      5.80 o
  17   1   1        1.30        8.89      5.15 o
 -19   2   1        0.18        6.31      6.92 o
 -18   2   1        8.38        9.85      4.41 o
 -17   2   1       30.07       34.57      5.27 o
 -16   2   1       34.60       39.13      3.90 o
 -15   2   1       11.47       13.33      3.42 o
 -14   2   1       11.79       16.19      3.45 o
 -13   2   1        0.90        3.05      2.24 o
 -12   2   1       11.30        9.12      1.84 o
 -11   2   1      138.94      125.76      2.98 o
 -10   2   1       52.39       46.20      2.07 o
  -9   2   1      255.30      244.50      6.07 o
  -8   2   1      186.97      174.29      2.76 o
  -7   2   1      330.55      362.41      6.83 o
  -6   2   1        0.09        1.30      1.00 o
  -5   2   1      631.88      724.26     10.13 o
  -4   2   1      525.88      601.67     11.73 o
  -3   2   1     1513.70     1463.73     13.73 o
  -2   2   1     4193.46     4043.75     24.60 o
  -1   2   1     5495.88     5021.53     43.69 o
   0   2   1      403.71      428.88      2.65 o
   1   2   1      638.61      558.81      8.17 o
   2   2   1    24726.13    22741.74    154.32 o
   3   2   1     5157.75     4838.18     19.62 o
   4   2   1     2898.74     2903.43     27.34 o
   5   2   1       23.86       28.31      1.14 o
   6   2   1      820.64      851.94     12.57 o
   7   2   1      413.35      400.23      5.27 o
   8   2   1      117.52      120.75      2.78 o
   9   2   1       10.05       10.79      1.77 o
  10   2   1      123.98      135.05      3.35 o
  11   2   1        0.92        2.23      1.95 o
  12   2   1        2.49        4.22      2.51 o
  13   2   1        0.14        2.64      2.37 o
  14   2   1       63.77       51.61      4.05 o
  15   2   1        5.62        1.76      3.87 o
  16   2   1        0.43       -0.45      5.86 o
  17   2   1        7.37        2.70      5.21 o
  18   2   1        1.77        0.15      5.02 o
 -18   3   1       19.14       20.58      6.30 o
 -17   3   1        2.20        4.46      4.30 o
 -16   3   1        1.78        2.11      3.14 o
 -15   3   1       12.46        8.28      3.25 o
 -14   3   1       17.68       10.00      3.15 o
 -13   3   1        0.32        0.75      2.46 o
 -12   3   1       13.02        8.93      2.36 o
 -11   3   1       66.30       51.68      2.80 o
 -10   3   1       13.89       10.64      1.91 o
  -9   3   1        2.51        2.32      1.36 o
  -8   3   1       48.17       49.30      2.07 o
  -7   3   1       32.79       28.60      1.32 o
  -6   3   1      175.89      178.60      2.71 o
  -5   3   1      326.92      348.25      7.43 o
  -4   3   1      871.14      977.75      7.70 o
  -3   3   1     1224.79     1346.32     17.72 o
  -2   3   1     1332.82     1320.97      9.94 o
  -1   3   1     2408.22     2438.31     24.71 o
   0   3   1        9.85        8.34      0.81 o
   1   3   1      236.19      261.05      6.87 o
   2   3   1     4825.10     5124.10     44.46 o
   3   3   1       19.15       14.25      1.31 o
   4   3   1      777.98      744.04     17.41 o
   5   3   1     1519.92     1516.12     21.85 o
   6   3   1      120.47      129.63      5.00 o
   7   3   1       41.77       34.77      1.25 o
   8   3   1       30.12       28.09      2.06 o
   9   3   1       11.31        8.85      1.60 o
  10   3   1       65.31       71.50      3.00 o
  11   3   1       22.87       19.74      2.43 o
  12   3   1       15.02       14.08      2.47 o
  13   3   1        9.20        9.80      2.46 o
  14   3   1       37.36       28.19      3.51 o
  15   3   1        1.93        3.79      4.10 o
  16   3   1        2.00        1.87      5.35 o
  17   3   1        0.04       -1.88      5.67 o
 -18   4   1        0.52       10.63      6.46 o
 -17   4   1       88.25       97.24      6.75 o
 -16   4   1        1.38        4.61      3.53 o
 -15   4   1        1.01        1.29      3.44 o
 -14   4   1        4.00        2.32      3.07 o
 -13   4   1       52.58       42.06      3.47 o
 -12   4   1        1.98        2.49      2.45 o
 -11   4   1      108.97       91.28      5.28 o
 -10   4   1      143.75      133.85      6.19 o
  -9   4   1        1.23        0.61      2.01 o
  -8   4   1       28.69       36.28      2.17 o
  -7   4   1       24.99       25.94      1.82 o
  -6   4   1        0.46        0.62      0.62 o
  -5   4   1       56.19       53.10      1.97 o
  -4   4   1      724.65      914.05      9.09 o
  -3   4   1     1485.51     1545.88     17.38 o
  -2   4   1     2494.25     2464.53     15.38 o
  -1   4   1      147.82      145.65      2.04 o
   0   4   1       21.13       20.10      1.14 o
   1   4   1     1303.99     1274.87     19.42 o
   2   4   1      474.08      530.18      5.20 o
   3   4   1      476.08      479.57      4.35 o
   4   4   1     4987.96     5196.29     63.73 o
   5   4   1       47.86       51.50      2.20 o
   6   4   1      340.36      344.07      8.19 o
   7   4   1      221.57      206.38      3.70 o
   8   4   1      119.51      115.27      7.13 o
   9   4   1       53.66       61.46      3.14 o
  10   4   1       66.90       77.58      3.73 o
  11   4   1       86.53       79.20      4.39 o
  12   4   1        6.25        3.27      2.33 o
  13   4   1       29.75       23.77      3.44 o
  14   4   1        4.83        1.33      3.07 o
  15   4   1        0.83       -2.38      4.66 o
  16   4   1        0.73       -2.09      6.37 o
 -17   5   1        7.72       14.95      4.52 o
 -16   5   1        0.02        2.12      4.95 o
 -15   5   1       13.85       18.94      3.59 o
 -14   5   1       16.66       24.16      3.75 o
 -13   5   1       10.80       12.45      2.52 o
 -12   5   1       63.14       80.67      4.38 o
 -11   5   1       10.26       13.95      2.49 o
 -10   5   1      338.22      328.90      6.72 o
  -9   5   1       66.52       48.79      2.60 o
  -8   5   1       33.28       28.04      2.13 o
  -7   5   1       35.67       39.91      3.76 o
  -6   5   1      173.53      179.82      5.40 o
  -5   5   1       87.26       74.96      2.41 o
  -4   5   1      166.59      146.60      9.02 o
  -3   5   1      701.41      784.75     16.00 o
  -2   5   1      313.00      362.22      8.40 o
  -1   5   1      636.83      691.75     14.96 o
   0   5   1        0.32        0.64      1.00 o
   1   5   1        0.98        0.45      0.87 o
   2   5   1       11.87        8.34      0.68 o
   3   5   1      814.36      775.60      8.70 o
   4   5   1      569.83      614.33      9.15 o
   5   5   1       24.15       32.81      2.12 o
   6   5   1        2.26        6.43      1.91 o
   7   5   1        0.91        2.02      1.89 o
   8   5   1       24.92       29.85      2.40 o
   9   5   1       33.09       38.17      3.06 o
  10   5   1       33.73       35.21      3.08 o
  11   5   1       22.40       22.63      2.80 o
  12   5   1        0.73        0.79      2.46 o
  13   5   1        0.20        0.41      3.19 o
  14   5   1        6.97        9.53      3.45 o
  15   5   1        0.02        0.09      4.15 o
  16   5   1        1.29       14.24      7.09 o
 -17   6   1       17.93       14.00      7.75 o
 -16   6   1        9.91       12.11      5.13 o
 -15   6   1       28.47       37.41      4.45 o
 -14   6   1       40.75       40.26      4.19 o
 -13   6   1        8.93        9.48      2.75 o
 -12   6   1        0.15        2.85      2.57 o
 -11   6   1       40.76       40.84      3.12 o
 -10   6   1       34.14       20.96      2.46 o
  -9   6   1       38.78       30.00      2.51 o
  -8   6   1       76.04       70.54      2.97 o
  -7   6   1        1.47        1.59      1.97 o
  -6   6   1       71.78       67.28      2.71 o
  -5   6   1       81.46       87.37      2.83 o
  -4   6   1       95.85      103.37      2.85 o
  -3   6   1       96.64       84.19      3.15 o
  -2   6   1      337.07      350.50      8.25 o
  -1   6   1      113.66      106.09      2.28 o
   0   6   1       58.08       54.38      2.01 o
   1   6   1      126.04      117.38      4.05 o
   2   6   1       63.61       56.18      3.54 o
   3   6   1       43.54       44.48      2.71 o
   4   6   1      218.68      225.44      5.26 o
   5   6   1      245.32      234.52      4.15 o
   6   6   1       43.84       48.85      2.70 o
   7   6   1       42.10       39.95      2.62 o
   8   6   1        0.17        1.50      2.18 o
   9   6   1        0.71        0.69      2.23 o
  10   6   1       27.60       24.00      3.01 o
  11   6   1        3.44        4.77      2.41 o
  12   6   1        0.05       -0.11      3.16 o
  13   6   1        4.50        2.37      3.24 o
  14   6   1        0.09        0.18      3.50 o
  15   6   1        0.02       -1.19      4.60 o
 -16   7   1        7.02        7.74      7.98 o
 -15   7   1      122.60      154.75      8.54 o
 -14   7   1        0.01        1.22      3.73 o
 -13   7   1        6.80        4.93      2.65 o
 -12   7   1        1.92        3.18      2.71 o
 -11   7   1       13.77       15.58      2.54 o
 -10   7   1       29.75       27.67      2.69 o
  -9   7   1       19.51       14.17      2.49 o
  -8   7   1      156.59      145.88      4.72 o
  -7   7   1        1.49       -0.23      2.16 o
  -6   7   1        5.98        8.26      2.20 o
  -5   7   1      188.78      189.80      8.81 o
  -4   7   1       85.38       93.84      3.04 o
  -3   7   1       87.21      100.85      4.18 o
  -2   7   1       41.50       49.99      2.14 o
  -1   7   1        5.87        6.18      1.24 o
   0   7   1      130.43      122.68      6.84 o
   1   7   1        3.48        3.26      2.03 o
   2   7   1      337.79      347.73      7.48 o
   3   7   1      128.93      116.81      3.80 o
   4   7   1      274.09      254.88      4.48 o
   5   7   1       20.05       14.07      2.32 o
   6   7   1        0.06        1.26      2.19 o
   7   7   1      115.90      127.29      3.80 o
   8   7   1       10.94       13.87      2.44 o
   9   7   1        4.11        4.83      2.41 o
  10   7   1       47.08       42.57      3.53 o
  11   7   1        8.85        4.81      2.87 o
  12   7   1        3.52        1.99      3.59 o
  13   7   1        6.98        6.50      3.24 o
  14   7   1        3.65        0.54      3.36 o
  15   7   1        0.53        2.03      6.60 o
 -15   8   1       31.38       49.30     11.27 o
 -14   8   1       49.72       52.54      5.95 o
 -13   8   1       24.87       27.42      3.56 o
 -12   8   1        0.90        2.23      3.10 o
 -11   8   1        2.93        0.57      2.50 o
 -10   8   1        5.72        9.98      2.53 o
  -9   8   1       49.23       53.01      3.24 o
  -8   8   1       25.70       27.56      2.82 o
  -7   8   1        3.32        8.17      2.46 o
  -6   8   1       47.82       49.22      2.96 o
  -5   8   1      125.23      126.01      3.74 o
  -4   8   1       11.61        9.48      2.13 o
  -3   8   1        0.86        2.56      2.13 o
  -2   8   1        2.36        4.75      2.15 o
  -1   8   1        1.27        0.36      2.17 o
   0   8   1      145.30      163.72      5.59 o
   1   8   1       33.62       31.71      2.70 o
   2   8   1       38.41       42.82      3.03 o
   3   8   1        1.61        0.61      2.35 o
   4   8   1        3.58       -0.29      2.52 o
   5   8   1        1.10        3.15      2.31 o
   6   8   1       32.92       35.80      2.86 o
   7   8   1       32.50       30.44      2.88 o
   8   8   1        0.17        2.40      2.52 o
   9   8   1        0.43       -0.12      2.50 o
  10   8   1        1.70        4.14      2.48 o
  11   8   1        2.12        2.12      3.71 o
  12   8   1        5.98        7.66      3.74 o
  13   8   1        4.45        1.88      3.71 o
  14   8   1        4.00       -2.42      4.15 o
 -13   9   1       30.41       41.76      3.83 o
 -12   9   1        1.24        1.48      2.99 o
 -11   9   1        4.40        9.25      3.23 o
 -10   9   1        3.22        3.21      2.55 o
  -9   9   1       11.80       13.17      2.75 o
  -8   9   1       96.04       89.20      3.91 o
  -7   9   1       36.32       34.43      3.09 o
  -6   9   1       28.24       33.84      2.98 o
  -5   9   1        0.29        1.72      2.41 o
  -4   9   1        1.88        1.24      2.37 o
  -3   9   1        0.18       -0.34      3.41 o
  -2   9   1        6.01        3.83      3.43 o
  -1   9   1       12.14       11.83      3.94 o
   0   9   1       89.65       94.41      5.34 o
   1   9   1      333.43      339.16      9.59 o
   2   9   1        7.08       10.29      3.73 o
   3   9   1       15.39       10.43      2.65 o
   4   9   1        3.25       -0.04      2.76 o
   5   9   1       13.85        8.77      2.85 o
   6   9   1       37.42       36.09      3.55 o
   7   9   1       26.75       21.95      2.85 o
   8   9   1       17.01       16.10      2.77 o
   9   9   1        3.76        2.63      2.61 o
  10   9   1        1.63        2.05      2.49 o
  11   9   1        0.53       -1.54      3.56 o
  12   9   1        0.41       -3.23      4.33 o
  13   9   1        0.97        5.95      4.89 o
 -12  10   1        3.45        0.84      3.13 o
 -11  10   1        0.79       -1.94      3.38 o
 -10  10   1        9.98       12.98      2.86 o
  -9  10   1       28.61       24.89      2.87 o
  -8  10   1        2.35        1.93      2.63 o
  -7  10   1       30.93       29.01      3.43 o
  -6  10   1        0.12        2.09      2.60 o
  -5  10   1        0.13       -0.12      3.85 o
  -4  10   1        4.38        3.76      3.62 o
  -3  10   1       25.90       23.49      4.05 o
  -2  10   1       34.30       28.15      4.55 o
  -1  10   1        9.98       12.26      4.33 o
   0  10   1      191.73      219.51     13.23 o
   1  10   1       10.99       11.02      4.02 o
   2  10   1        8.09        7.16      3.08 o
   3  10   1        0.19       -0.11      3.66 o
   4  10   1        4.49        2.33      3.79 o
   5  10   1        0.02        0.67      2.92 o
   6  10   1       53.08       52.15      5.03 o
   7  10   1        5.65        2.18      3.13 o
   8  10   1        7.47        3.44      2.85 o
   9  10   1        0.22       -1.04      3.13 o
  10  10   1        1.14        0.87      3.15 o
  11  10   1        0.44       -0.76      3.97 o
 -11  11   1        3.04        0.07      6.53 o
 -10  11   1        0.03        4.02      3.00 o
  -9  11   1        2.48        2.55      2.85 o
  -8  11   1        5.51        5.86      4.00 o
  -7  11   1        5.20        3.65      4.13 o
  -6  11   1        9.41        9.80      4.28 o
  -5  11   1       17.95       18.70      4.22 o
  -4  11   1        0.02       -0.73      4.09 o
  -3  11   1       77.80       88.15      6.14 o
  -2  11   1      135.68      132.52      7.32 o
  -1  11   1       72.31       89.19      9.55 o
   0  11   1        3.52       -0.45      4.21 o
   1  11   1        0.39        5.24      4.35 o
   2  11   1       10.77        6.64      4.25 o
   3  11   1        4.70        2.72      4.10 o
   4  11   1        0.02        0.32      3.35 o
   5  11   1        2.37       -0.65      4.34 o
   6  11   1        0.61       -2.40      3.55 o
   7  11   1       15.75       10.77      4.28 o
   8  11   1        2.77        4.21      3.00 o
   9  11   1        0.03       -3.08      3.08 o
  10  11   1       14.16        5.42      3.95 o
  -9  12   1        1.76       15.18      5.96 o
  -8  12   1        0.18       -2.12      6.15 o
  -7  12   1        3.10        3.67      3.95 o
  -6  12   1        1.66        3.01      3.97 o
  -5  12   1        4.02        1.52      4.40 o
  -4  12   1        2.64        3.64      4.66 o
  -3  12   1        5.52        4.03      4.67 o
  -2  12   1       39.92       42.38      5.67 o
  -1  12   1        8.96        4.92      4.17 o
   0  12   1        5.11        8.84      4.68 o
   1  12   1        0.56        1.49      4.13 o
   2  12   1        0.22       -0.43      4.07 o
   3  12   1        0.05       -1.23      4.21 o
   4  12   1        4.22        1.23      4.74 o
   5  12   1        3.49        0.82      4.48 o
   6  12   1        6.83        7.11      6.79 o
   7  12   1        3.12        1.26      4.02 o
 -18   0   2        5.52       11.20      5.65 o
 -17   0   2        0.00        3.65      5.18 o
 -16   0   2       17.26       20.36      4.00 o
 -15   0   2        2.06        2.53      3.98 o
 -14   0   2       14.80       10.32      3.46 o
 -13   0   2      227.46      251.96     31.64 o
 -12   0   2       19.06       17.09      3.36 o
 -11   0   2      175.45      192.28      5.70 o
 -10   0   2        7.67       11.57      2.78 o
  -9   0   2       55.92       46.21      3.08 o
  -8   0   2      145.52      178.51      4.51 o
  -7   0   2        6.33        7.77      1.93 o
  -6   0   2       20.27       21.19      2.27 o
  -5   0   2      937.43      888.01      9.76 o
  -4   0   2       89.33       93.93      4.27 o
  -3   0   2       31.88       50.31      2.59 o
  -2   0   2     1916.15     1796.83     16.26 o
  -1   0   2     4556.35     4167.04     53.16 o
   0   0   2       22.42       37.67      1.54 o
   1   0   2      338.08      329.46      6.03 o
   2   0   2     2614.39     2501.59      8.98 o
   3   0   2      779.90      698.96      4.79 o
   4   0   2       29.36       34.90      1.74 o
   5   0   2      345.17      342.76      9.51 o
   6   0   2      514.64      595.53      7.72 o
   7   0   2     1223.18     1312.79     12.46 o
   8   0   2      156.55      181.31      4.72 o
   9   0   2       97.25      108.27      4.21 o
  10   0   2       91.73       90.35      4.27 o
  11   0   2       25.25       26.49      3.50 o
  12   0   2        1.08       -1.67      2.43 o
  13   0   2        0.06       -4.25      4.64 o
  14   0   2        8.98       13.64      4.96 o
  15   0   2       14.15        9.20      4.89 o
 -19   1   2        1.42       -3.47      6.05 o
 -18   1   2        0.49       -2.97      2.97 o
 -17   1   2        2.72        5.26      3.34 o
 -16   1   2        2.98        1.67      3.15 o
 -15   1   2       47.41       49.75      4.19 o
 -14   1   2        0.20        0.98      2.32 o
 -13   1   2        0.10       -0.40      2.26 o
 -12   1   2        1.02        2.18      1.78 o
 -11   1   2       11.80        9.13      1.81 o
 -10   1   2      184.29      209.20      4.73 o
  -9   1   2       43.53       47.85      2.57 o
  -8   1   2      284.11      308.71      6.16 o
  -7   1   2      124.45      119.99      2.64 o
  -6   1   2      160.62      164.40      2.44 o
  -5   1   2      268.17      249.41      2.46 o
  -4   1   2      162.50      148.32      2.09 o
  -3   1   2     1561.96     1472.20     13.10 o
  -2   1   2      528.80      483.47      4.42 o
  -1   1   2      655.68      607.25      7.00 o
   0   1   2      457.58      407.77      2.73 o
   1   1   2     4048.22     3898.17     35.91 o
   2   1   2     1706.68     1739.49     31.06 o
   3   1   2      556.38      575.56      7.62 o
   4   1   2        9.35        6.52      0.91 o
   5   1   2      315.68      308.10      2.79 o
   6   1   2      159.38      176.58      2.44 o
   7   1   2      174.77      171.14      2.66 o
   8   1   2       35.67       39.44      1.86 o
   9   1   2        0.03       -0.38      1.53 o
  10   1   2      115.51      113.22      6.77 o
  11   1   2       31.24       32.10      2.23 o
  12   1   2        0.25       -0.52      1.99 o
  13   1   2       12.22       14.98      2.81 o
  14   1   2        3.19        2.01      3.61 o
  15   1   2        5.76       10.48      4.93 o
  16   1   2        0.15        0.06      4.76 o
 -19   2   2        7.57        2.70      5.10 o
 -18   2   2        2.47        5.66      3.62 o
 -17   2   2        0.10        0.73      3.31 o
 -16   2   2       34.03       30.91      3.98 o
 -15   2   2       61.67       67.31      4.34 o
 -14   2   2       84.52       87.33      4.42 o
 -13   2   2       17.83       14.73      2.37 o
 -12   2   2      151.82      143.12      7.07 o
 -11   2   2        8.16        7.21      1.75 o
 -10   2   2        8.12        8.20      1.61 o
  -9   2   2       25.00       26.08      1.71 o
  -8   2   2       50.74       61.62      1.87 o
  -7   2   2      177.12      158.96      2.36 o
  -6   2   2      198.13      197.40      2.55 o
  -5   2   2      754.17      769.61      6.90 o
  -4   2   2       74.08       85.37      2.81 o
  -3   2   2       29.20       31.66      1.20 o
  -2   2   2      228.69      210.13      2.12 o
  -1   2   2      106.82      129.90      1.34 o
   0   2   2     3028.49     3184.05     20.58 o
   1   2   2     7874.24     7363.09     31.19 o
   2   2   2      807.85      835.03     10.44 o
   3   2   2     1413.51     1436.97      9.11 o
   4   2   2      623.86      642.66      5.12 o
   5   2   2      485.66      469.49      3.63 o
   6   2   2        1.24        2.16      1.06 o
   7   2   2       22.83       27.75      1.46 o
   8   2   2       78.43       70.42      2.01 o
   9   2   2       13.54       15.90      1.63 o
  10   2   2      256.48      237.30      5.64 o
  11   2   2        2.94        1.66      1.93 o
  12   2   2        0.86        4.85      3.45 o
  13   2   2       13.72       10.67      4.16 o
  14   2   2        6.96        8.52      3.94 o
  15   2   2        1.31        2.98      4.00 o
  16   2   2        2.09       -0.78      5.85 o
  17   2   2        0.02        1.17      5.25 o
 -19   3   2        7.75        1.37      6.78 o
 -18   3   2        5.28       10.46      9.62 o
 -17   3   2        0.63        1.43      3.44 o
 -16   3   2        1.30        3.99      3.25 o
 -15   3   2       59.78       68.06      5.63 o
 -14   3   2        3.80        7.59      3.27 o
 -13   3   2       33.63       33.72      3.55 o
 -12   3   2        0.02        0.51      2.21 o
 -11   3   2       29.48       28.09      2.50 o
 -10   3   2       72.11       62.17      2.27 o
  -9   3   2      310.88      303.85      3.87 o
  -8   3   2       96.27       78.06      2.03 o
  -7   3   2      382.43      340.18      6.18 o
  -6   3   2        1.48        2.93      0.77 o
  -5   3   2        1.52        4.56      0.77 o
  -4   3   2      107.32      105.72      1.62 o
  -3   3   2        8.28       10.71      0.95 o
  -2   3   2      337.03      280.46      6.59 o
  -1   3   2      558.29      550.09      5.68 o
   0   3   2      134.21      125.81      1.95 o
   1   3   2      424.98      445.72      5.28 o
   2   3   2      239.14      239.79      3.64 o
   3   3   2        0.00        1.28      0.57 o
   4   3   2     1187.83     1238.26     19.92 o
   5   3   2     1403.51     1398.53     23.75 o
   6   3   2      268.65      250.31      9.98 o
   7   3   2       44.65       38.18      2.61 o
   8   3   2        5.90        5.85      1.45 o
   9   3   2       30.94       26.85      2.33 o
  10   3   2       58.05       48.18      2.81 o
  11   3   2       22.10       22.65      2.52 o
  12   3   2       47.28       53.01      5.62 o
  13   3   2        0.15       -1.03      3.21 o
  14   3   2        1.30        4.44      3.88 o
  15   3   2        0.70       -0.90      6.08 o
  16   3   2        0.12       -0.46      4.01 o
  17   3   2        1.27        4.62      5.23 o
 -18   4   2       24.03       24.50      5.16 o
 -17   4   2       52.19       50.73      4.64 o
 -16   4   2        6.15        9.57      3.66 o
 -15   4   2        1.32       -1.25      3.50 o
 -14   4   2        0.95       -1.28      3.27 o
 -13   4   2       28.88       19.72      3.72 o
 -12   4   2        1.17        1.10      2.28 o
 -11   4   2        3.35        4.30      2.21 o
 -10   4   2      179.25      192.43      6.41 o
  -9   4   2        0.29        0.48      1.59 o
  -8   4   2       35.86       32.73      1.49 o
  -7   4   2        5.63        8.18      0.96 o
  -6   4   2        8.69        9.05      0.67 o
  -5   4   2      113.15      130.88      4.29 o
  -4   4   2      318.43      318.85      5.92 o
  -3   4   2       28.62       47.36      1.17 o
  -2   4   2        3.44        2.20      0.85 o
  -1   4   2      108.47      102.67      1.63 o
   0   4   2       49.20       58.28      2.65 o
   1   4   2        0.74        0.22      1.33 o
   2   4   2        0.25        0.58      1.58 o
   3   4   2      258.34      272.38      3.52 o
   4   4   2     2997.06     3076.81     20.10 o
   5   4   2      980.37      992.21      7.20 o
   6   4   2        4.90        3.56      1.03 o
   7   4   2      109.77      110.70      3.44 o
   8   4   2        0.03        0.71      2.21 o
   9   4   2        1.96        2.23      2.13 o
  10   4   2        5.38        2.70      2.20 o
  11   4   2        1.10       -1.00      2.15 o
  12   4   2        9.65       10.79      3.37 o
  13   4   2        6.95        4.33      3.31 o
  14   4   2        1.43       -1.13      3.70 o
  15   4   2        0.26       -2.23      4.57 o
  16   4   2        0.28        1.01      4.49 o
 -18   5   2        8.91       19.45      7.72 o
 -17   5   2        3.86        0.86      3.92 o
 -16   5   2       11.77       12.79      3.63 o
 -15   5   2        0.01       -0.73      3.24 o
 -14   5   2        3.30        2.68      3.19 o
 -13   5   2       21.56       19.21      2.67 o
 -12   5   2       45.69       44.57      4.68 o
 -11   5   2       42.04       39.02      2.92 o
 -10   5   2        4.63        4.86      1.88 o
  -9   5   2      115.83      100.39      3.10 o
  -8   5   2        1.43        1.70      1.75 o
  -7   5   2        0.01        0.94      1.66 o
  -6   5   2       12.71       10.70      1.62 o
  -5   5   2       12.34        8.92      0.98 o
  -4   5   2      357.01      392.60      5.15 o
  -3   5   2      326.99      346.02      3.39 o
  -2   5   2       50.78       68.50      1.65 o
  -1   5   2     1235.87     1268.51     10.89 o
   0   5   2       11.84       13.57      1.18 o
   1   5   2      122.10      126.07      4.71 o
   2   5   2      130.85      112.72      7.11 o
   3   5   2       36.27       30.10      1.99 o
   4   5   2      485.44      526.48      5.33 o
   5   5   2      432.97      441.64      5.13 o
   6   5   2      329.15      333.42      4.72 o
   7   5   2      132.98      133.36      4.98 o
   8   5   2       16.31       12.15      2.57 o
   9   5   2       82.68       71.03      4.30 o
  10   5   2        1.36       -1.26      2.34 o
  11   5   2        6.00        4.97      3.24 o
  12   5   2       13.92       13.41      3.53 o
  13   5   2        0.73       -0.36      3.38 o
  14   5   2        0.89       -0.39      3.30 o
  15   5   2        0.53        5.60      6.36 o
 -17   6   2        3.97       -1.74      7.96 o
 -16   6   2        2.63        0.01      3.93 o
 -15   6   2        4.18        8.23      3.81 o
 -14   6   2       17.38       16.56      3.79 o
 -13   6   2       31.89       41.97      3.29 o
 -12   6   2        9.57        4.04      2.54 o
 -11   6   2      222.58      215.40      8.99 o
 -10   6   2        0.00        3.19      2.15 o
  -9   6   2       14.58       18.80      2.32 o
  -8   6   2        6.80        6.56      2.02 o
  -7   6   2      142.09      125.97      3.58 o
  -6   6   2      290.71      297.46      5.08 o
  -5   6   2       51.99       57.11      2.47 o
  -4   6   2        7.19        4.51      1.23 o
  -3   6   2      658.28      676.66     11.26 o
  -2   6   2      320.98      362.04      6.03 o
  -1   6   2      245.72      272.71      6.14 o
   0   6   2       36.53       34.38      1.57 o
   1   6   2      267.45      260.23      7.40 o
   2   6   2       33.75       36.82      2.51 o
   3   6   2        7.86        9.04      2.22 o
   4   6   2       58.68       51.75      2.57 o
   5   6   2        5.95        4.55      2.09 o
   6   6   2      481.12      469.62     10.17 o
   7   6   2      192.42      203.40      4.38 o
   8   6   2        2.35        1.33      2.28 o
   9   6   2        7.76        9.53      2.76 o
  10   6   2        6.41        6.23      2.85 o
  11   6   2       12.42       17.86      3.68 o
  12   6   2       20.52       17.78      3.77 o
  13   6   2        0.11       -1.51      3.36 o
  14   6   2        0.51       -0.49      3.56 o
 -16   7   2        4.63        5.91      8.75 o
 -15   7   2        1.66        3.29      3.83 o
 -14   7   2        0.16        1.36      3.74 o
 -13   7   2       14.49       15.49      2.83 o
 -12   7   2       62.25       65.39      3.84 o
 -11   7   2       10.12        6.64      2.36 o
 -10   7   2       12.31       10.75      2.36 o
  -9   7   2        0.03        0.51      2.18 o
  -8   7   2       55.90       41.22      2.79 o
  -7   7   2      222.17      208.98      9.78 o
  -6   7   2       42.39       45.56      2.65 o
  -5   7   2      127.57      144.86      4.64 o
  -4   7   2        7.39        6.46      1.96 o
  -3   7   2       18.56       20.07      1.74 o
  -2   7   2       15.97       21.34      1.49 o
  -1   7   2      149.34      151.05      2.72 o
   0   7   2      121.96      111.22      3.81 o
   1   7   2       21.58       26.44      2.46 o
   2   7   2       24.07       23.11      2.65 o
   3   7   2      632.29      673.79     12.45 o
   4   7   2       16.00       15.31      2.82 o
   5   7   2       67.16       54.66      2.88 o
   6   7   2       98.77       90.68      3.43 o
   7   7   2       16.11       19.69      2.59 o
   8   7   2        2.48        2.56      2.27 o
   9   7   2       41.10       42.14      3.04 o
  10   7   2        3.42        8.91      3.83 o
  11   7   2        1.64        3.25      3.89 o
  12   7   2        0.00        2.26      3.40 o
  13   7   2        0.25       -0.61      3.30 o
  14   7   2        0.38        0.41      3.13 o
 -15   8   2        9.82       11.30      5.19 o
 -14   8   2        5.31        6.43      3.73 o
 -13   8   2       29.50       52.00      4.53 o
 -12   8   2        0.70        2.52      2.89 o
 -11   8   2        0.02       -1.59      2.92 o
 -10   8   2        5.38        5.11      2.45 o
  -9   8   2       11.33        7.11      2.52 o
  -8   8   2       38.70       28.59      2.74 o
  -7   8   2       47.49       42.61      2.88 o
  -6   8   2      206.30      202.93     11.55 o
  -5   8   2       59.42       56.53      3.09 o
  -4   8   2       10.11       10.19      2.15 o
  -3   8   2       14.49       14.23      2.34 o
  -2   8   2        2.67        1.72      1.97 o
  -1   8   2       57.90       53.07      3.08 o
   0   8   2       36.50       34.07      2.73 o
   1   8   2       77.91       84.09      5.57 o
   2   8   2      128.92      121.38      5.63 o
   3   8   2       83.87       77.95      3.88 o
   4   8   2        3.14        4.09      2.72 o
   5   8   2       50.23       38.64      3.37 o
   6   8   2        7.66        1.85      2.34 o
   7   8   2        1.58        2.23      2.51 o
   8   8   2        8.79        4.65      2.54 o
   9   8   2        0.14        0.20      2.59 o
  10   8   2        4.08       -0.09      4.02 o
  11   8   2        3.34        3.60      3.93 o
  12   8   2        3.24        3.70      3.28 o
  13   8   2        0.01        1.11      3.58 o
  14   8   2        0.02        3.05      7.82 o
 -14   9   2       13.38        9.37      7.11 o
 -13   9   2       80.66      126.84      7.88 o
 -12   9   2        0.00        0.15      2.89 o
 -11   9   2        1.30        3.87      3.04 o
 -10   9   2        3.21        1.29      2.39 o
  -9   9   2       16.04       10.51      2.55 o
  -8   9   2       40.91       50.20      3.19 o
  -7   9   2       13.71       17.31      2.73 o
  -6   9   2       20.84       23.31      2.60 o
  -5   9   2       30.88       24.00      2.58 o
  -4   9   2        0.34        0.80      2.46 o
  -3   9   2        3.33        2.46      3.33 o
  -2   9   2        2.05        4.93      3.49 o
  -1   9   2      121.11      146.06      6.06 o
   0   9   2      321.61      311.91      6.18 o
   1   9   2       90.85       96.34      4.27 o
   2   9   2        9.50        5.33      2.33 o
   3   9   2       44.25       47.01      3.37 o
   4   9   2        0.02        0.19      2.75 o
   5   9   2       14.86        7.10      2.83 o
   6   9   2        4.77        3.12      2.97 o
   7   9   2        1.85        0.19      2.96 o
   8   9   2       28.99       31.66      3.18 o
   9   9   2        0.08        1.63      3.03 o
  10   9   2        0.05       -0.93      3.79 o
  11   9   2        0.18       -0.36      3.98 o
  12   9   2        1.43        0.00      6.14 o
 -13  10   2       25.93       25.36      6.59 o
 -12  10   2        0.08       -0.08      3.06 o
 -11  10   2       30.06       39.64      3.96 o
 -10  10   2        0.28        2.08      2.99 o
  -9  10   2        2.84        2.44      2.41 o
  -8  10   2        0.01        1.51      2.49 o
  -7  10   2       13.56        9.64      2.55 o
  -6  10   2       11.41        3.31      3.48 o
  -5  10   2        6.74        8.63      3.73 o
  -4  10   2        0.08        2.31      3.58 o
  -3  10   2       68.67       87.17      5.55 o
  -2  10   2       27.47       31.10      4.34 o
  -1  10   2       69.87       78.32      5.57 o
   0  10   2      125.90      123.27      6.16 o
   1  10   2       25.78       31.62      4.61 o
   2  10   2        4.72       -0.99      2.91 o
   3  10   2        1.98        1.59      3.13 o
   4  10   2        1.38       -0.69      3.41 o
   5  10   2       20.58       24.76      2.93 o
   6  10   2        1.07       -0.97      3.10 o
   7  10   2        1.63        2.60      3.04 o
   8  10   2        0.00       -1.17      3.27 o
   9  10   2        2.72        3.30      2.97 o
  10  10   2        0.00       -1.34      3.12 o
 -11  11   2       44.13       36.19      3.74 o
 -10  11   2        1.66        2.85      3.26 o
  -9  11   2        0.30        1.80      3.70 o
  -8  11   2        5.35        3.39      3.66 o
  -7  11   2       20.07       20.41      4.03 o
  -6  11   2        0.24       -1.37      4.07 o
  -5  11   2        8.23        7.05      4.13 o
  -4  11   2       24.97       28.88      4.82 o
  -3  11   2       40.62       38.34      4.86 o
  -2  11   2       80.10       79.61      5.72 o
  -1  11   2        0.15        0.32      4.48 o
   0  11   2        4.03        0.14      4.35 o
   1  11   2        0.97        0.51      4.26 o
   2  11   2        5.27        7.05      4.50 o
   3  11   2        3.71        1.43      3.97 o
   4  11   2        0.08       -1.68      3.43 o
   5  11   2       10.36       15.64      3.81 o
   6  11   2       16.01       18.65      4.07 o
   7  11   2        1.07       -0.78      3.76 o
   8  11   2       14.73        4.56      2.83 o
   9  11   2        2.00       -2.24      3.20 o
  -8  12   2        2.35        0.64      5.28 o
  -7  12   2        1.65        5.39      4.33 o
  -6  12   2        0.17        1.44      4.38 o
  -5  12   2        1.37        2.59      3.79 o
  -4  12   2        1.12        1.25      4.64 o
  -3  12   2       11.27        6.93      4.18 o
  -2  12   2       20.69       12.29      4.42 o
  -1  12   2        3.54        5.86      4.45 o
   0  12   2        0.01       -0.69      4.42 o
   1  12   2        6.20        0.83      4.67 o
   2  12   2        9.39        3.61      4.46 o
   3  12   2        5.22        7.39      4.93 o
   4  12   2        5.07        6.22      4.50 o
   5  12   2        8.44        8.42      4.59 o
   6  12   2        0.63        0.06      4.04 o
   7  12   2        0.03       10.96      6.56 o
 -19   1   3        0.27       -2.83      3.81 o
 -18   1   3        1.11        7.24      3.10 o
 -17   1   3        0.10        0.40      3.29 o
 -16   1   3       37.57       37.46      4.18 o
 -15   1   3       29.27       28.43      3.08 o
 -14   1   3      121.75      134.71      7.15 o
 -13   1   3       23.87       23.47      2.97 o
 -12   1   3      172.98      185.13      4.27 o
 -11   1   3      118.75      110.83      5.80 o
 -10   1   3       57.07       57.46      2.08 o
  -9   1   3       88.29       75.91      2.08 o
  -8   1   3        9.41       15.30      1.47 o
  -7   1   3        0.93        0.32      1.02 o
  -6   1   3      204.40      223.08      3.41 o
  -5   1   3      141.00      128.82      2.56 o
  -4   1   3     1007.42      934.52     11.32 o
  -3   1   3     2968.27     2917.44     20.77 o
  -2   1   3      219.94      195.49      2.22 o
  -1   1   3     1686.13     1761.73      9.52 o
   0   1   3       64.07       62.19      1.11 o
   1   1   3      184.90      161.58      2.72 o
   2   1   3     1538.81     1432.14     23.77 o
   3   1   3      974.48      919.76     18.75 o
   4   1   3      619.13      595.60     14.26 o
   5   1   3        8.41       10.05      1.01 o
   6   1   3      174.66      164.41      2.71 o
   7   1   3       23.38       25.59      1.57 o
   8   1   3       83.40       73.59      2.23 o
   9   1   3      162.49      162.13      5.19 o
  10   1   3        0.81        0.18      1.51 o
  11   1   3        0.79        0.44      2.02 o
  12   1   3        7.26        5.99      2.67 o
  13   1   3        5.23        1.27      3.66 o
  14   1   3        3.58        2.00      5.08 o
  15   1   3        0.97        4.77      5.62 o
  16   1   3        6.05        3.07      5.75 o
 -19   2   3        8.71       11.63      4.98 o
 -18   2   3        5.32        4.15      3.60 o
 -17   2   3        0.99        2.14      3.31 o
 -16   2   3      145.60      153.61      5.91 o
 -15   2   3       32.10       27.16      3.80 o
 -14   2   3        1.70        3.25      3.06 o
 -13   2   3       12.20       11.40      2.51 o
 -12   2   3        4.96        3.06      2.35 o
 -11   2   3        1.33        0.25      1.64 o
 -10   2   3      211.26      222.68      6.95 o
  -9   2   3      163.28      174.75      5.98 o
  -8   2   3       27.82       26.27      1.76 o
  -7   2   3      391.88      378.85      5.21 o
  -6   2   3       85.41       72.67      1.91 o
  -5   2   3       35.78       38.10      1.09 o
  -4   2   3      511.37      492.16      4.97 o
  -3   2   3      349.90      339.06      6.08 o
  -2   2   3     1588.65     1548.94      8.65 o
  -1   2   3     1586.70     1571.87     11.04 o
   0   2   3     1850.52     1820.85     13.73 o
   1   2   3      124.43      108.56      2.26 o
   2   2   3       15.07       16.31      0.80 o
   3   2   3       90.34       85.82      1.48 o
   4   2   3       86.35       79.29      1.67 o
   5   2   3      836.86      765.61      9.40 o
   6   2   3      521.83      489.71      9.36 o
   7   2   3       41.62       38.82      1.87 o
   8   2   3       20.52       22.19      1.62 o
   9   2   3      129.67      124.88      6.23 o
  10   2   3       76.65       68.86      3.33 o
  11   2   3        2.89        2.44      2.86 o
  12   2   3       11.47       12.38      3.90 o
  13   2   3        6.32        8.13      3.98 o
  14   2   3       13.01       12.24      4.12 o
  15   2   3        0.29        4.71      4.08 o
  16   2   3        0.94        1.36      5.33 o
  17   2   3        0.35       -5.37      5.37 o
 -19   3   3        0.97        0.37      3.72 o
 -18   3   3       15.02       13.21      3.77 o
 -17   3   3        1.96        1.87      3.38 o
 -16   3   3        5.37        4.02      3.80 o
 -15   3   3       57.13       61.26      4.51 o
 -14   3   3        4.02        3.76      3.23 o
 -13   3   3       27.42       23.89      3.42 o
 -12   3   3        0.16       -0.44      2.04 o
 -11   3   3       36.60       39.95      2.18 o
 -10   3   3       77.41       75.79      3.57 o
  -9   3   3       88.64       86.60      2.30 o
  -8   3   3      498.16      503.03      7.87 o
  -7   3   3        1.20        1.04      0.88 o
  -6   3   3      272.64      304.65      5.56 o
  -5   3   3        9.56       10.94      0.99 o
  -4   3   3       58.06       59.21      1.49 o
  -3   3   3        0.27        0.84      0.79 o
  -2   3   3      250.56      311.69      4.05 o
  -1   3   3     1174.22     1228.22      7.50 o
   0   3   3      223.02      256.11      2.51 o
   1   3   3        8.99       12.49      1.03 o
   2   3   3      107.20       86.31      1.50 o
   3   3   3     1645.13     1579.97      7.63 o
   4   3   3      788.85      775.62     13.98 o
   5   3   3      271.97      239.46      3.64 o
   6   3   3       25.39       19.02      1.28 o
   7   3   3       29.30       23.81      1.46 o
   8   3   3       57.26       53.05      2.16 o
   9   3   3       37.51       40.32      2.51 o
  10   3   3        0.48        1.00      2.90 o
  11   3   3       10.94       17.06      3.22 o
  12   3   3       60.28       49.39      3.81 o
  13   3   3        0.31       -0.80      3.01 o
  14   3   3        0.27        2.24      3.25 o
  15   3   3        0.00       -2.15      3.17 o
  16   3   3        0.85       -6.33      6.33 o
 -18   4   3       14.23       15.35      3.85 o
 -17   4   3       13.38        6.12      3.64 o
 -16   4   3       42.07       41.26      5.16 o
 -15   4   3       10.26       10.25      3.48 o
 -14   4   3        0.13       -0.36      3.34 o
 -13   4   3        0.17       -1.06      3.09 o
 -12   4   3       58.08       58.78      4.57 o
 -11   4   3        0.61        2.44      2.12 o
 -10   4   3      308.76      307.83      8.19 o
  -9   4   3        3.86        3.88      1.58 o
  -8   4   3      204.79      194.12      4.20 o
  -7   4   3      115.15      108.05      4.41 o
  -6   4   3      185.25      177.92      3.43 o
  -5   4   3      102.09       91.84      1.84 o
  -4   4   3      257.53      267.22      8.46 o
  -3   4   3       77.42       74.97      1.62 o
  -2   4   3      675.34      748.55     11.84 o
  -1   4   3        1.55        1.02      1.05 o
   0   4   3      781.08      830.79      9.29 o
   1   4   3      348.58      335.48      5.65 o
   2   4   3        0.08        2.03      0.96 o
   3   4   3     1337.43     1306.17     16.99 o
   4   4   3      966.93      990.32      7.30 o
   5   4   3        0.72        0.82      1.18 o
   6   4   3        1.49        0.09      1.35 o
   7   4   3      203.13      194.40     10.77 o
   8   4   3       10.56        5.92      2.31 o
   9   4   3        5.52        3.55      2.09 o
  10   4   3        0.92        3.05      3.06 o
  11   4   3       14.77       18.58      3.48 o
  12   4   3       20.47       15.50      3.34 o
  13   4   3       18.17       16.60      3.73 o
  14   4   3        0.00       -2.33      3.07 o
  15   4   3        0.35        1.94      3.19 o
  16   4   3        0.01       -5.87      5.87 o
 -18   5   3        2.08        2.05      4.11 o
 -17   5   3        5.55       -4.05      4.05 o
 -16   5   3        3.31        0.03      3.45 o
 -15   5   3        1.15        2.54      3.75 o
 -14   5   3        0.03        2.11      3.54 o
 -13   5   3        6.84        6.15      3.27 o
 -12   5   3       54.69       59.95      4.17 o
 -11   5   3        0.20        4.35      2.29 o
 -10   5   3        3.37        2.53      1.85 o
  -9   5   3       31.14       36.10      2.28 o
  -8   5   3       21.17       20.63      1.95 o
  -7   5   3        6.42        6.31      1.67 o
  -6   5   3       40.93       40.60      2.08 o
  -5   5   3        3.66        4.01      1.12 o
  -4   5   3     1432.20     1478.92     11.60 o
  -3   5   3      112.99      150.62      2.18 o
  -2   5   3      220.14      228.26      2.60 o
  -1   5   3       58.68       60.89      1.82 o
   0   5   3       36.62       48.32      2.25 o
   1   5   3      382.32      381.12      4.57 o
   2   5   3      286.43      289.72      6.15 o
   3   5   3      154.87      147.76      3.07 o
   4   5   3        6.32       12.51      1.94 o
   5   5   3      489.18      506.72      5.61 o
   6   5   3     1018.34     1036.23     18.38 o
   7   5   3       88.35       69.95      3.40 o
   8   5   3       32.16       36.85      3.94 o
   9   5   3       26.28       33.24      4.29 o
  10   5   3       32.83       47.93      3.84 o
  11   5   3        8.79       12.54      3.45 o
  12   5   3        1.98       -0.16      3.31 o
  13   5   3        0.11       -0.22      3.45 o
  14   5   3        1.66        3.50      3.29 o
  15   5   3        5.52        1.43      3.55 o
 -17   6   3        0.63       -0.04      4.99 o
 -16   6   3       10.46        4.65      5.39 o
 -15   6   3        7.07        2.19      3.63 o
 -14   6   3        1.71        1.48      3.31 o
 -13   6   3       29.64       31.32      4.06 o
 -12   6   3       13.15        9.89      2.52 o
 -11   6   3        0.63        0.85      2.46 o
 -10   6   3       79.80       67.86      3.35 o
  -9   6   3       28.76       23.87      2.38 o
  -8   6   3        1.42        2.22      1.95 o
  -7   6   3       17.23       18.07      2.07 o
  -6   6   3       44.67       45.12      2.38 o
  -5   6   3        4.43        2.98      1.25 o
  -4   6   3      195.94      202.02      6.92 o
  -3   6   3        9.90        8.94      1.21 o
  -2   6   3      148.80      159.59      2.56 o
  -1   6   3        0.15       -0.22      1.24 o
   0   6   3        0.99        2.19      1.22 o
   1   6   3        4.06        4.40      1.23 o
   2   6   3      474.10      473.79      5.39 o
   3   6   3       31.28       27.46      2.71 o
   4   6   3      108.73      110.94      3.26 o
   5   6   3        2.56        2.53      2.18 o
   6   6   3      164.51      164.64      5.45 o
   7   6   3      243.44      225.71      9.28 o
   8   6   3       17.23       10.35      2.69 o
   9   6   3        3.68        3.33      4.03 o
  10   6   3        1.27        1.01      3.87 o
  11   6   3       11.86       12.82      3.42 o
  12   6   3        1.78        1.67      3.41 o
  13   6   3        1.46        2.07      3.55 o
  14   6   3        4.79       -0.07      3.21 o
  15   6   3        2.52       -2.43      5.55 o
 -17   7   3        7.51       11.95      5.59 o
 -16   7   3        0.13       -2.05      4.92 o
 -15   7   3        6.76        4.30      3.94 o
 -14   7   3        0.36        2.10      3.37 o
 -13   7   3       18.54       17.96      4.19 o
 -12   7   3       12.68       14.97      2.84 o
 -11   7   3        0.52        2.00      2.64 o
 -10   7   3        1.30        3.05      2.19 o
  -9   7   3       38.51       38.69      3.39 o
  -8   7   3       36.75       25.75      2.54 o
  -7   7   3       33.53       34.48      2.56 o
  -6   7   3       13.98       15.83      2.20 o
  -5   7   3      152.62      151.98      3.64 o
  -4   7   3      267.04      273.42      4.72 o
  -3   7   3       54.52       53.97      2.16 o
  -2   7   3       12.64       11.91      1.45 o
  -1   7   3        8.28       11.56      1.54 o
   0   7   3      131.63      150.05      5.36 o
   1   7   3      433.06      427.91      7.65 o
   2   7   3     1561.28     1775.77     22.76 o
   3   7   3        3.00        6.22      2.50 o
   4   7   3        4.35        6.70      2.64 o
   5   7   3       17.93       18.78      3.03 o
   6   7   3       35.27       41.43      2.92 o
   7   7   3        1.34        1.56      2.28 o
   8   7   3       18.99       10.68      3.14 o
   9   7   3      203.18      207.50      7.44 o
  10   7   3       11.23       10.24      4.45 o
  11   7   3        3.77       11.47      4.50 o
  12   7   3        0.33        1.83      3.14 o
  13   7   3        1.11        3.96      3.01 o
  14   7   3        0.32        0.96      5.47 o
 -16   8   3        4.04        4.31      5.92 o
 -15   8   3        2.94       -0.63      6.75 o
 -14   8   3       14.82       20.02      4.17 o
 -13   8   3        0.13        1.84      3.61 o
 -12   8   3        1.97        4.35      2.71 o
 -11   8   3        1.88        1.89      2.79 o
 -10   8   3        6.87        8.26      2.36 o
  -9   8   3       32.14       25.27      2.64 o
  -8   8   3       62.30       54.96      3.09 o
  -7   8   3        0.06        0.66      2.23 o
  -6   8   3       40.01       45.82      2.90 o
  -5   8   3       45.72       45.99      2.77 o
  -4   8   3        3.90        0.73      2.10 o
  -3   8   3       30.78       30.55      3.00 o
  -2   8   3        2.22        1.35      2.26 o
  -1   8   3       65.60       68.14      3.48 o
   0   8   3      410.69      475.64      7.10 o
   1   8   3        6.56        6.97      2.30 o
   2   8   3      428.12      430.19     12.37 o
   3   8   3       51.97       49.72      3.02 o
   4   8   3        7.65       12.77      2.56 o
   5   8   3       11.38       13.79      3.04 o
   6   8   3        5.82       10.19      2.97 o
   7   8   3        7.68       16.65      2.77 o
   8   8   3       92.77       88.53      4.68 o
   9   8   3       17.51       17.48      4.63 o
  10   8   3        0.39        5.67      4.14 o
  11   8   3        5.10        8.80      3.69 o
  12   8   3        0.92        0.68      3.08 o
  13   8   3        0.10       -4.20      5.44 o
 -14   9   3       20.24       26.68      7.42 o
 -13   9   3        1.19        6.05      4.83 o
 -12   9   3        5.05        3.37      3.03 o
 -11   9   3        0.61        0.91      2.90 o
 -10   9   3        1.62        2.72      2.78 o
  -9   9   3        2.51        0.72      2.33 o
  -8   9   3        1.05        0.56      2.36 o
  -7   9   3        9.06        4.49      2.37 o
  -6   9   3       82.92       80.83      4.62 o
  -5   9   3       32.16       25.81      2.71 o
  -4   9   3       17.24       13.98      3.82 o
  -3   9   3        9.41        9.25      3.75 o
  -2   9   3       24.65       22.72      3.92 o
  -1   9   3      103.02      109.32      5.42 o
   0   9   3      236.00      233.20      8.92 o
   1   9   3       24.89       29.14      3.38 o
   2   9   3       14.43       13.40      2.50 o
   3   9   3      117.30      111.77      7.05 o
   4   9   3       26.52       29.05      3.03 o
   5   9   3        3.82        5.50      2.68 o
   6   9   3        5.14        5.66      2.78 o
   7   9   3       77.61       76.65      5.05 o
   8   9   3        2.86        8.25      2.97 o
   9   9   3        1.69        0.77      2.83 o
  10   9   3        0.15        1.47      3.59 o
  11   9   3        6.06        3.81      3.29 o
  12   9   3        1.58       -0.04      6.07 o
 -13  10   3        4.94       -1.13      7.41 o
 -12  10   3        8.27        7.13      3.04 o
 -11  10   3       12.31       12.43      3.00 o
 -10  10   3        0.42        1.64      2.95 o
  -9  10   3        2.57        2.54      2.43 o
  -8  10   3        0.00       -1.45      2.37 o
  -7  10   3       13.27       10.60      2.57 o
  -6  10   3        4.19        0.56      3.85 o
  -5  10   3       29.94       30.52      4.58 o
  -4  10   3        1.48        4.11      3.94 o
  -3  10   3       76.77       85.49      5.42 o
  -2  10   3        4.66        9.97      4.01 o
  -1  10   3        1.65       -0.93      3.94 o
   0  10   3      124.88      131.91      9.80 o
   1  10   3        0.81       -0.79      2.89 o
   2  10   3       24.94       30.08      3.74 o
   3  10   3        9.00       14.13      3.48 o
   4  10   3        8.14        9.68      2.78 o
   5  10   3        0.16        2.46      2.65 o
   6  10   3        8.11       12.20      2.94 o
   7  10   3        9.11       13.89      3.09 o
   8  10   3        8.78        8.65      3.03 o
   9  10   3        0.00        2.70      2.89 o
  10  10   3        2.42       -1.11      5.66 o
 -11  11   3       29.03       30.36      4.66 o
 -10  11   3        8.80       12.33      3.29 o
  -9  11   3        6.36        8.41      4.16 o
  -8  11   3        0.25        6.13      5.16 o
  -7  11   3        0.76       -0.02      3.45 o
  -6  11   3        1.55        1.37      4.00 o
  -5  11   3        0.03       -0.17      3.87 o
  -4  11   3        1.88       -0.23      4.14 o
  -3  11   3        3.40       11.48      5.30 o
  -2  11   3        3.58        1.50      4.16 o
  -1  11   3        0.10        3.01      3.96 o
   0  11   3       13.55       17.81      4.64 o
   1  11   3       28.03       26.08      4.88 o
   2  11   3        1.71        4.22      4.73 o
   3  11   3        9.27        8.42      3.57 o
   4  11   3        5.71        2.15      3.13 o
   5  11   3       31.83       36.10      4.49 o
   6  11   3       30.21       31.41      5.97 o
   7  11   3        6.69        2.70      3.93 o
   8  11   3        0.47        3.91      2.96 o
  -8  12   3        0.85        1.17      5.56 o
  -7  12   3        0.14       -0.87      3.33 o
  -6  12   3        8.91        8.02      3.90 o
  -5  12   3        0.56        5.23      4.22 o
  -4  12   3        1.12       -3.39      4.39 o
  -3  12   3        6.44        3.36      4.03 o
  -2  12   3        2.18        3.03      4.82 o
  -1  12   3        5.29        4.88      4.60 o
   0  12   3        0.73       -3.21      4.48 o
   1  12   3        4.65        4.37      4.59 o
   2  12   3        0.01       -2.33      4.32 o
   3  12   3        3.78        8.50      3.98 o
   4  12   3        0.38        1.92      7.35 o
   6  12   3        1.76        7.92      6.60 o
 -19   0   4       24.78       22.81      7.16 o
 -18   0   4       87.00       70.75      8.10 o
 -17   0   4       16.79       19.24      4.43 o
 -16   0   4        2.25       -0.74      3.70 o
 -15   0   4        0.86        5.97      3.99 o
 -14   0   4      945.17     1076.95     62.14 o
 -13   0   4     1909.29     2141.07    154.61 o
 -12   0   4      588.34      666.87     30.47 o
 -11   0   4      299.50      322.04      7.05 o
 -10   0   4      182.86      191.62      5.29 o
  -9   0   4      626.30      545.39     62.77 o
  -8   0   4      385.21      336.88     38.90 o
  -7   0   4      102.24       98.33      3.22 o
  -6   0   4     4876.76     5372.16     18.48 o
  -5   0   4        0.46        1.53      1.60 o
  -4   0   4     3297.81     3496.72     38.09 o
  -3   0   4      850.15      836.81     50.22 o
  -2   0   4     5146.52     4980.24    154.95 o
  -1   0   4     2387.89     2406.67     17.00 o
   0   0   4     1119.59     1271.25      7.97 o
   1   0   4     1457.97     1699.50      9.42 o
   2   0   4      326.71      293.71     21.14 o
   3   0   4      486.23      431.48     16.07 o
   4   0   4     2448.90     2497.79     52.76 o
   5   0   4      782.09      721.34     23.35 o
   6   0   4      715.77      671.68     14.79 o
   7   0   4      619.02      623.95     18.15 o
   8   0   4      149.84      147.44      3.80 o
   9   0   4      281.56      284.14     13.78 o
  10   0   4      123.37      116.39      4.99 o
  11   0   4       44.39       43.54      5.27 o
  12   0   4       30.52       31.25      5.39 o
  13   0   4       13.85        9.65      5.17 o
  14   0   4       13.77       10.62      4.77 o
 -19   1   4        7.89        5.53      3.22 o
 -18   1   4        0.25        2.93      3.28 o
 -17   1   4        3.11        3.04      3.34 o
 -16   1   4        8.05        6.46      2.90 o
 -15   1   4       31.74       36.12      3.28 o
 -14   1   4       31.47       42.08      3.32 o
 -13   1   4        0.11        2.93      2.83 o
 -12   1   4      109.72      116.10      4.16 o
 -11   1   4      114.56      119.91      3.59 o
 -10   1   4       81.72       77.52      4.69 o
  -9   1   4        2.69        1.65      1.25 o
  -8   1   4      480.64      487.11      9.59 o
  -7   1   4        7.68       15.07      1.07 o
  -6   1   4       50.18       54.31      1.26 o
  -5   1   4      133.93      131.02      1.68 o
  -4   1   4       16.74       19.46      0.69 o
  -3   1   4       15.85       22.65      0.82 o
  -2   1   4       10.67        9.33      0.77 o
  -1   1   4       33.28       27.20      0.92 o
   0   1   4     1557.36     1633.07     15.70 o
   1   1   4      359.54      392.70     10.20 o
   2   1   4      200.97      214.55      2.93 o
   3   1   4      259.46      269.46     12.38 o
   4   1   4        2.57        2.04      0.80 o
   5   1   4       33.67       29.33      1.21 o
   6   1   4       32.52       31.78      1.43 o
   7   1   4      193.48      179.46      3.29 o
   8   1   4       16.71       17.91      1.56 o
   9   1   4       27.48       30.13      2.08 o
  10   1   4        2.28        2.66      2.06 o
  11   1   4        0.11        0.02      2.41 o
  12   1   4        9.37        5.78      2.60 o
  13   1   4        6.54        4.62      5.59 o
  14   1   4        3.73        4.16      4.72 o
  15   1   4        1.03        1.06      4.72 o
 -19   2   4       18.00       13.92      3.70 o
 -18   2   4        9.33        9.19      3.71 o
 -17   2   4       16.19       14.81      3.78 o
 -16   2   4       68.66       71.05      4.68 o
 -15   2   4      118.54      117.76      5.18 o
 -14   2   4       30.70       29.81      2.97 o
 -13   2   4       67.34       62.77      3.25 o
 -12   2   4      879.35      935.43     19.09 o
 -11   2   4       12.71       13.66      1.85 o
 -10   2   4       58.94       58.88      3.71 o
  -9   2   4       46.98       48.14      2.13 o
  -8   2   4     1110.48     1135.84     13.00 o
  -7   2   4      516.09      551.87     13.56 o
  -6   2   4      188.83      188.86      2.74 o
  -5   2   4      336.78      383.76      8.55 o
  -4   2   4       10.24        9.61      0.78 o
  -3   2   4       14.95       15.39      0.85 o
  -2   2   4      104.85      122.35      1.61 o
  -1   2   4      734.64      811.07      3.78 o
   0   2   4      593.56      721.59      3.98 o
   1   2   4       32.31       36.46      1.99 o
   2   2   4      128.67      146.98      2.37 o
   3   2   4      609.67      654.98     10.91 o
   4   2   4       34.56       39.39      1.44 o
   5   2   4      140.95      127.66      4.77 o
   6   2   4      192.21      165.12      4.17 o
   7   2   4      220.72      195.30      4.11 o
   8   2   4        1.50        2.86      1.68 o
   9   2   4        3.57        3.76      2.10 o
  10   2   4      164.06      155.51      9.06 o
  11   2   4        2.61        0.94      3.83 o
  12   2   4        2.32        2.41      3.60 o
  13   2   4        3.18        1.07      3.96 o
  14   2   4        1.19       -0.11      3.83 o
  15   2   4        0.00        1.75      4.84 o
  16   2   4        4.50        0.00      5.90 o
 -19   3   4        4.28        3.38      3.53 o
 -18   3   4        0.06       -1.15      3.68 o
 -17   3   4       18.69       22.51      3.88 o
 -16   3   4        0.69        1.82      3.55 o
 -15   3   4      175.90      196.48      6.17 o
 -14   3   4      131.05      156.13      5.54 o
 -13   3   4       65.19       72.86      4.21 o
 -12   3   4       33.75       37.19      3.52 o
 -11   3   4       46.80       43.69      2.49 o
 -10   3   4        4.35        6.31      1.62 o
  -9   3   4      204.04      195.24      7.32 o
  -8   3   4     1540.68     1465.55     24.66 o
  -7   3   4      106.86      102.32      1.95 o
  -6   3   4      251.17      236.03      2.80 o
  -5   3   4      226.93      222.37      5.31 o
  -4   3   4       40.85       38.50      1.32 o
  -3   3   4       39.72       48.53      1.66 o
  -2   3   4      657.55      753.38      6.69 o
  -1   3   4     1019.43     1101.18      9.63 o
   0   3   4     2538.13     2561.45      8.14 o
   1   3   4      174.15      137.70      2.23 o
   2   3   4      832.38      844.64      5.41 o
   3   3   4      765.56      679.07      6.74 o
   4   3   4      610.18      555.88     10.84 o
   5   3   4        2.50        1.26      0.98 o
   6   3   4      661.94      592.85     20.63 o
   7   3   4      102.84       98.23      5.18 o
   8   3   4      284.42      269.58      5.85 o
   9   3   4       81.35       84.20      4.06 o
  10   3   4       67.80       71.65      4.32 o
  11   3   4       11.51       14.66      3.48 o
  12   3   4       37.38       40.73      4.03 o
  13   3   4        9.96       14.73      3.57 o
  14   3   4        2.02        2.20      3.40 o
  15   3   4        4.26        2.21      3.42 o
 -19   4   4        2.43        4.27      6.11 o
 -18   4   4        2.14        1.34      4.46 o
 -17   4   4       36.71       43.48      4.57 o
 -16   4   4        1.14        3.91      3.64 o
 -15   4   4        0.19        2.77      3.60 o
 -14   4   4        6.00        1.31      3.53 o
 -13   4   4        1.78        2.82      3.33 o
 -12   4   4        0.26       -1.11      3.20 o
 -11   4   4       53.75       50.70      3.37 o
 -10   4   4      585.73      604.97      9.43 o
  -9   4   4        3.52        3.96      1.21 o
  -8   4   4       14.95       11.31      1.28 o
  -7   4   4        0.24        0.65      1.08 o
  -6   4   4      120.13      112.90      2.29 o
  -5   4   4       95.57       89.66      2.07 o
  -4   4   4        7.50       13.51      1.16 o
  -3   4   4      393.59      399.07      7.26 o
  -2   4   4     2510.71     2784.08     34.56 o
  -1   4   4      263.06      326.64      5.06 o
   0   4   4        7.52        7.96      1.18 o
   1   4   4       72.50       83.00      1.95 o
   2   4   4       33.91       36.55      1.60 o
   3   4   4      132.43      126.30      2.86 o
   4   4   4      382.25      335.02     11.52 o
   5   4   4      112.22      117.81      5.13 o
   6   4   4      144.38      115.73      5.53 o
   7   4   4       85.65       88.17      5.88 o
   8   4   4       59.78       55.89      3.77 o
   9   4   4        0.10       -0.12      2.53 o
  10   4   4       16.57       21.32      2.97 o
  11   4   4        0.11        2.24      3.31 o
  12   4   4       34.31       38.02      4.19 o
  13   4   4        0.59        0.53      3.30 o
  14   4   4        0.69       -2.06      3.24 o
  15   4   4        0.14       -3.48      3.48 o
 -18   5   4        0.46        1.94      4.75 o
 -17   5   4        0.09       -1.69      3.95 o
 -16   5   4       20.65       15.61      4.59 o
 -15   5   4       47.18       49.45      4.42 o
 -14   5   4      100.47      107.83      5.20 o
 -13   5   4       21.23       22.00      3.57 o
 -12   5   4        1.76        2.04      3.18 o
 -11   5   4        0.87        1.02      2.10 o
 -10   5   4       10.92       11.60      1.86 o
  -9   5   4      427.96      392.02     18.17 o
  -8   5   4      178.58      181.49      7.44 o
  -7   5   4      132.21      126.03      6.60 o
  -6   5   4      150.29      145.25      3.41 o
  -5   5   4       85.50       88.86      2.13 o
  -4   5   4       41.75       44.61      1.66 o
  -3   5   4       57.47       56.71      2.03 o
  -2   5   4      299.26      351.10      4.84 o
  -1   5   4       74.25       83.55      2.15 o
   0   5   4      301.92      303.11      5.40 o
   1   5   4      358.73      371.17      9.26 o
   2   5   4       32.95       32.55      1.61 o
   3   5   4        3.75        5.43      1.24 o
   4   5   4     1938.53     1811.87     29.64 o
   5   5   4       33.47       30.52      2.74 o
   6   5   4      774.05      808.45     21.92 o
   7   5   4        1.18        0.20      3.10 o
   8   5   4       14.58       15.40      3.26 o
   9   5   4       67.85       63.48      4.20 o
  10   5   4       64.06       64.43      3.65 o
  11   5   4       29.22       22.29      3.80 o
  12   5   4       35.34       48.29      4.31 o
  13   5   4        1.46        1.33      3.56 o
  14   5   4        5.01        2.75      3.69 o
  15   5   4        1.88        1.08      5.29 o
 -17   6   4        6.50        4.04      3.84 o
 -16   6   4        6.88        8.97      5.44 o
 -15   6   4        1.27        0.23      3.78 o
 -14   6   4        0.05       -2.41      3.64 o
 -13   6   4       14.02       17.26      3.82 o
 -12   6   4        4.15        6.43      3.45 o
 -11   6   4       60.54       60.00      4.35 o
 -10   6   4       12.99       10.30      2.65 o
  -9   6   4       86.18       90.55      3.15 o
  -8   6   4        0.13       -0.04      2.00 o
  -7   6   4       13.24       10.19      1.91 o
  -6   6   4        1.90        1.26      1.72 o
  -5   6   4      114.40      116.11      2.59 o
  -4   6   4       29.09       33.28      1.53 o
  -3   6   4      358.74      391.83      4.53 o
  -2   6   4      264.08      272.12      5.95 o
  -1   6   4       77.60       75.99      2.72 o
   0   6   4        4.28        5.81      1.76 o
   1   6   4       90.34       95.18      2.93 o
   2   6   4       31.26       20.73      2.50 o
   3   6   4        4.93        4.50      2.39 o
   4   6   4     2059.48     2223.42     21.39 o
   5   6   4      142.37      123.06      4.84 o
   6   6   4      276.27      277.46     13.08 o
   7   6   4       15.23       22.01      3.43 o
   8   6   4       12.82       13.70      3.32 o
   9   6   4        2.11        3.36      3.33 o
  10   6   4       45.40       62.56      4.54 o
  11   6   4       47.33       51.96      3.68 o
  12   6   4        0.93        1.37      3.76 o
  13   6   4       11.36       13.05      3.82 o
  14   6   4        6.67        9.81      6.68 o
 -17   7   4        4.28        1.38      6.33 o
 -16   7   4        1.25       -3.80      3.88 o
 -15   7   4        4.73        2.27      4.06 o
 -14   7   4        0.22        4.92      3.74 o
 -13   7   4        4.57       12.42      3.92 o
 -12   7   4        6.98        8.52      3.54 o
 -11   7   4        1.15        0.94      2.63 o
 -10   7   4       10.32       10.22      2.80 o
  -9   7   4        4.04        3.04      2.17 o
  -8   7   4        8.38        5.26      2.13 o
  -7   7   4       50.73       50.71      2.74 o
  -6   7   4       26.77       30.73      2.42 o
  -5   7   4       58.19       63.07      2.80 o
  -4   7   4       98.72      105.69      2.66 o
  -3   7   4        0.09        0.84      1.37 o
  -2   7   4       32.91       31.61      1.85 o
  -1   7   4      173.02      172.10      4.44 o
   0   7   4        0.07       -1.12      1.99 o
   1   7   4        4.00        2.03      2.21 o
   2   7   4      586.15      601.60     14.63 o
   3   7   4        3.81        3.79      2.48 o
   4   7   4      312.45      313.23      5.43 o
   5   7   4       52.39       55.98      3.25 o
   6   7   4       80.15       78.95      3.65 o
   7   7   4        9.19        6.47      2.71 o
   8   7   4      235.85      246.58      6.60 o
   9   7   4        9.54        4.73      3.72 o
  10   7   4       29.71       37.14      4.11 o
  11   7   4        1.55        3.77      2.84 o
  12   7   4        3.67        3.70      3.46 o
  13   7   4        0.19       -0.22      4.90 o
 -16   8   4        0.00       -0.88      6.22 o
 -15   8   4        1.75        3.32      4.05 o
 -14   8   4        0.68       -0.05      3.87 o
 -13   8   4       10.55        8.67      3.66 o
 -12   8   4       28.50       27.27      4.05 o
 -11   8   4       44.72       40.20      3.92 o
 -10   8   4        9.52        4.88      2.91 o
  -9   8   4        0.00       -0.26      2.34 o
  -8   8   4        1.07        1.65      2.12 o
  -7   8   4        4.63        3.08      2.22 o
  -6   8   4       55.53       50.75      2.96 o
  -5   8   4        3.00        3.27      2.21 o
  -4   8   4       10.03        8.26      2.22 o
  -3   8   4        9.22        8.92      2.24 o
  -2   8   4      120.15      120.62      5.69 o
  -1   8   4        1.92        0.91      1.92 o
   0   8   4       95.69      100.56      7.24 o
   1   8   4       54.12       61.94      3.15 o
   2   8   4      192.36      188.92      6.43 o
   3   8   4        8.17       10.77      2.56 o
   4   8   4       94.06       99.60      4.76 o
   5   8   4      134.74      147.83      5.63 o
   6   8   4        1.09        2.75      2.63 o
   7   8   4       27.76       21.61      3.21 o
   8   8   4       29.53       21.74      3.85 o
   9   8   4       91.77       84.68      5.05 o
  10   8   4       24.12       28.02      3.87 o
  11   8   4       17.90       16.44      3.72 o
  12   8   4        0.13        8.47      5.15 o
 -14   9   4        0.10        0.97      4.33 o
 -13   9   4        4.30        2.67      3.78 o
 -12   9   4        5.52        7.66      4.17 o
 -11   9   4        1.71        1.85      2.73 o
 -10   9   4        0.64        0.19      2.88 o
  -9   9   4        1.40       -0.29      2.27 o
  -8   9   4        0.14       -0.08      2.32 o
  -7   9   4        1.24        0.81      2.32 o
  -6   9   4      139.46      135.92      5.74 o
  -5   9   4        5.18        5.80      2.33 o
  -4   9   4       11.39       12.28      3.60 o
  -3   9   4        2.00        1.32      3.45 o
  -2   9   4        1.83       -0.12      3.30 o
  -1   9   4       65.91       71.02      3.95 o
   0   9   4        0.12        1.38      2.97 o
   1   9   4       44.45       56.94      3.96 o
   2   9   4      189.61      203.87     11.59 o
   3   9   4        8.50       11.12      2.63 o
   4   9   4       11.65       13.57      2.72 o
   5   9   4       11.40       12.99      2.85 o
   6   9   4        6.17       10.87      3.02 o
   7   9   4        3.80        1.58      3.04 o
   8   9   4      110.12      121.60      4.91 o
   9   9   4        1.63        4.09      3.52 o
  10   9   4       19.33       14.73      3.76 o
 -13  10   4        0.21        3.50      5.85 o
 -12  10   4       12.38       13.13      4.93 o
 -11  10   4        0.31        1.29      2.85 o
 -10  10   4        0.22       -2.97      2.97 o
  -9  10   4        0.25       -2.55      3.10 o
  -8  10   4        0.87        1.22      2.48 o
  -7  10   4        1.95        2.32      2.86 o
  -6  10   4       15.71       15.92      3.94 o
  -5  10   4        1.01        3.68      3.82 o
  -4  10   4       65.06       77.57      5.60 o
  -3  10   4       20.31       17.12      4.17 o
  -2  10   4        5.63       10.40      4.09 o
  -1  10   4        1.78        2.45      4.97 o
   0  10   4        1.15       -0.90      4.21 o
   1  10   4       74.17       78.03      4.64 o
   2  10   4        1.29       -0.72      3.31 o
   3  10   4       57.47       58.87      4.45 o
   4  10   4        2.03        0.62      2.62 o
   5  10   4       22.47       22.02      3.02 o
   6  10   4        0.07        1.54      2.82 o
   7  10   4        2.79        5.21      3.04 o
   8  10   4       13.09       15.03      3.18 o
   9  10   4        0.07       -0.86      3.38 o
 -11  11   4       19.83       13.62      9.98 o
 -10  11   4        1.20       -0.10      4.07 o
  -9  11   4        0.01       -0.58      5.96 o
  -8  11   4        1.15        4.23      3.68 o
  -7  11   4        0.97       -1.82      3.56 o
  -6  11   4        4.12        4.23      3.95 o
  -5  11   4        3.85        5.60      3.91 o
  -4  11   4       13.85       16.79      4.31 o
  -3  11   4       10.89       12.37      4.45 o
  -2  11   4        1.68       -2.04      4.17 o
  -1  11   4        6.59        8.29      3.97 o
   0  11   4        2.92        2.31      4.19 o
   1  11   4        7.98        6.89      4.31 o
   2  11   4       11.73       12.21      4.56 o
   3  11   4        0.19       -0.41      3.61 o
   4  11   4        1.17        3.59      3.62 o
   5  11   4        1.35        6.68      3.65 o
   6  11   4        0.21        0.50      3.51 o
   7  11   4        4.37        0.20      3.66 o
   8  11   4        1.25       -2.00      5.18 o
  -8  12   4        8.88       10.52      5.42 o
  -7  12   4        3.90        3.25      3.83 o
  -6  12   4        0.07       -0.62      6.04 o
  -5  12   4        0.67        4.26      8.17 o
  -4  12   4       29.40       26.68      4.72 o
  -3  12   4        2.09        0.51      4.49 o
  -2  12   4        3.44        5.57      4.60 o
  -1  12   4       40.44       39.82      5.65 o
   0  12   4        0.94        2.94      4.53 o
   1  12   4        2.34        4.21      4.06 o
   2  12   4       10.33        8.64      4.56 o
   3  12   4        1.83       -0.87      4.77 o
   5  12   4        0.08       -6.31      6.31 o
 -19   1   5        8.48        5.40      3.37 o
 -18   1   5        1.19        2.33      3.45 o
 -17   1   5       29.41       34.21      4.33 o
 -16   1   5       69.32       73.90      3.87 o
 -15   1   5       54.72       56.20      4.08 o
 -14   1   5       18.84       18.21      2.93 o
 -13   1   5      550.51      539.69      9.64 o
 -12   1   5      174.99      181.85      4.71 o
 -11   1   5     1939.68     2025.45     28.46 o
 -10   1   5     1050.82     1017.57     13.81 o
  -9   1   5      585.85      589.03      6.64 o
  -8   1   5        4.28        2.92      0.67 o
  -7   1   5      736.04      743.07      9.75 o
  -6   1   5     2880.12     3205.74     23.28 o
  -5   1   5     2920.61     3166.84     22.37 o
  -4   1   5     4354.48     4571.24     21.39 o
  -3   1   5      215.94      200.77      2.45 o
  -2   1   5     1083.66     1102.38     10.15 o
  -1   1   5      252.77      239.80      2.28 o
   0   1   5      170.56      216.31      3.19 o
   1   1   5     2662.60     2868.03     39.44 o
   2   1   5     1299.53     1586.46     13.69 o
   3   1   5      447.15      429.10      6.43 o
   4   1   5      100.03       91.74      5.25 o
   5   1   5        0.07        1.42      0.89 o
   6   1   5       55.57       52.30      2.02 o
   7   1   5      271.30      256.31      6.17 o
   8   1   5     1018.26      949.64     21.10 o
   9   1   5       51.24       46.41      2.77 o
  10   1   5        4.89        9.58      2.61 o
  11   1   5       19.34       22.71      3.03 o
  12   1   5       12.11       10.68      3.75 o
  13   1   5       12.60       20.81      5.76 o
  14   1   5       25.62       26.64      5.67 o
  15   1   5        8.02        9.30      5.27 o
 -20   2   5        9.32        9.33      5.43 o
 -19   2   5        1.27       -0.85      3.31 o
 -18   2   5        8.10        7.41      3.61 o
 -17   2   5       63.64       65.68      4.71 o
 -16   2   5       16.61       19.29      3.84 o
 -15   2   5        0.05        1.96      3.34 o
 -14   2   5      111.97      125.32      5.31 o
 -13   2   5      216.41      238.92      7.57 o
 -12   2   5        3.05        2.69      2.46 o
 -11   2   5     1866.63     1928.34     30.37 o
 -10   2   5      264.06      237.61      9.25 o
  -9   2   5      153.22      147.05      4.03 o
  -8   2   5       56.35       59.21      3.87 o
  -7   2   5      441.37      471.12      8.32 o
  -6   2   5      945.52      926.25     18.42 o
  -5   2   5      648.95      616.81      6.32 o
  -4   2   5     2492.88     2625.74     17.08 o
  -3   2   5        6.44        2.57      0.83 o
  -2   2   5       60.73       70.55      1.47 o
  -1   2   5        8.94       13.70      1.13 o
   0   2   5     1646.07     1980.13     13.90 o
   1   2   5     1634.50     1716.04     13.99 o
   2   2   5      217.92      204.72      4.78 o
   3   2   5       24.98       22.57      1.64 o
   4   2   5      210.29      227.89      3.46 o
   5   2   5      245.64      246.17      3.73 o
   6   2   5      547.56      504.33     16.44 o
   7   2   5        7.40        6.68      1.73 o
   8   2   5      287.52      318.83     11.03 o
   9   2   5       34.65       31.16      3.19 o
  10   2   5       76.24       77.74      4.06 o
  11   2   5       93.30       98.55      5.83 o
  12   2   5       27.01       24.90      7.53 o
  13   2   5        0.04       -1.78      3.62 o
  14   2   5        3.29        2.46      5.37 o
  15   2   5        0.31        0.20      4.44 o
 -19   3   5        3.29       -0.56      3.80 o
 -18   3   5        0.66       -0.15      3.56 o
 -17   3   5       29.72       37.32      4.23 o
 -16   3   5        0.04        2.65      3.56 o
 -15   3   5       13.99       17.65      3.83 o
 -14   3   5        7.75        8.41      3.39 o
 -13   3   5       80.58       76.75      4.99 o
 -12   3   5       94.29       91.95      3.38 o
 -11   3   5      310.81      302.72      8.78 o
 -10   3   5      488.16      446.62     22.43 o
  -9   3   5      272.33      235.78      8.41 o
  -8   3   5       11.75       10.48      1.13 o
  -7   3   5      178.99      187.65      3.08 o
  -6   3   5       86.59       89.53      1.72 o
  -5   3   5       22.84       28.79      1.27 o
  -4   3   5      242.73      291.57      3.30 o
  -3   3   5      111.27      116.11      2.48 o
  -2   3   5       68.03       95.66      1.79 o
  -1   3   5      678.14      770.58      5.84 o
   0   3   5      229.91      300.67      5.83 o
   1   3   5      369.67      418.99      4.52 o
   2   3   5      243.41      245.62      2.97 o
   3   3   5       80.98       86.00      3.49 o
   4   3   5        7.13        7.74      1.05 o
   5   3   5       32.73       32.71      2.00 o
   6   3   5     1192.94     1169.35     43.84 o
   7   3   5      225.35      199.70      5.46 o
   8   3   5      276.91      250.46     10.27 o
   9   3   5        1.56        3.03      3.89 o
  10   3   5        6.93        7.47      3.78 o
  11   3   5        0.09        1.67      3.26 o
  12   3   5        1.93        5.88      3.46 o
  13   3   5        4.34        7.23      3.48 o
  14   3   5        9.49        9.30      3.57 o
  15   3   5        0.14        1.10      4.02 o
 -19   4   5        0.62        5.22      5.85 o
 -18   4   5        0.64       -0.37      3.54 o
 -17   4   5       35.12       35.63      4.36 o
 -16   4   5       11.52       19.81      4.05 o
 -15   4   5       21.15       20.69      3.92 o
 -14   4   5      104.07      100.65      7.33 o
 -13   4   5       64.66       68.88      4.28 o
 -12   4   5       93.57       98.25      4.40 o
 -11   4   5      253.46      250.59      5.71 o
 -10   4   5      396.35      399.21     11.53 o
  -9   4   5      311.50      259.69      7.35 o
  -8   4   5      242.91      215.45      5.78 o
  -7   4   5      716.03      676.93     12.08 o
  -6   4   5      376.85      373.01      4.01 o
  -5   4   5      963.60      969.67     10.77 o
  -4   4   5      171.02      173.47      2.40 o
  -3   4   5      204.53      223.99      2.97 o
  -2   4   5      689.58      801.73      6.04 o
  -1   4   5       64.36       93.42      1.97 o
   0   4   5       34.08       28.05      1.59 o
   1   4   5      105.53      100.11      2.28 o
   2   4   5      591.97      581.95     17.18 o
   3   4   5      129.67      114.25      2.51 o
   4   4   5       24.26       26.11      1.62 o
   5   4   5      224.33      209.42      9.25 o
   6   4   5     1123.49     1090.99     10.39 o
   7   4   5      232.37      257.00      9.59 o
   8   4   5       69.56       80.54      4.26 o
   9   4   5       12.70       19.94      3.40 o
  10   4   5       45.06       46.26      4.21 o
  11   4   5       75.09       76.06      4.75 o
  12   4   5       80.20       80.72      5.08 o
  13   4   5        0.05       -1.15      3.28 o
  14   4   5       16.53       16.77      4.01 o
 -18   5   5        0.01       -3.96      3.96 o
 -17   5   5        1.83       -1.92      3.79 o
 -16   5   5       25.94       29.27      4.41 o
 -15   5   5      138.91      164.85      6.25 o
 -14   5   5        8.45       12.21      3.76 o
 -13   5   5        0.45        2.56      3.30 o
 -12   5   5        0.26        2.26      3.29 o
 -11   5   5       17.98       17.33      2.37 o
 -10   5   5       29.53       30.65      2.55 o
  -9   5   5      379.25      353.03     15.14 o
  -8   5   5      273.95      251.87     10.80 o
  -7   5   5       68.75       65.19      2.40 o
  -6   5   5       57.65       52.29      2.12 o
  -5   5   5        3.37        4.75      1.43 o
  -4   5   5       15.38       18.81      1.52 o
  -3   5   5       41.28       44.21      1.81 o
  -2   5   5      144.53      150.56      2.75 o
  -1   5   5      440.05      463.60      8.63 o
   0   5   5      315.57      333.64      5.85 o
   1   5   5        0.23       -0.56      1.32 o
   2   5   5      100.32       86.29      2.62 o
   3   5   5      250.84      262.07      5.64 o
   4   5   5      556.02      552.70      8.77 o
   5   5   5      192.66      216.17      6.75 o
   6   5   5      362.56      401.62      6.92 o
   7   5   5       23.94       28.82      3.46 o
   8   5   5       20.38       21.14      3.50 o
   9   5   5        8.45        7.50      3.46 o
  10   5   5       12.18       10.28      3.37 o
  11   5   5        5.85        3.87      3.49 o
  12   5   5       43.82       47.17      5.79 o
  13   5   5        0.63        1.32      3.53 o
  14   5   5        5.04        5.64      4.09 o
 -17   6   5        1.74       -0.69      3.78 o
 -16   6   5        4.93        6.29      3.77 o
 -15   6   5        9.61       15.79      4.22 o
 -14   6   5       12.05       13.60      3.98 o
 -13   6   5       15.98       12.47      3.58 o
 -12   6   5        2.84        2.32      3.28 o
 -11   6   5       11.95        9.31      2.49 o
 -10   6   5       11.66       10.08      2.32 o
  -9   6   5        1.40        0.81      1.90 o
  -8   6   5      407.52      394.75     11.59 o
  -7   6   5       53.60       53.27      2.88 o
  -6   6   5       51.18       50.17      2.34 o
  -5   6   5        3.66        3.69      1.53 o
  -4   6   5       23.39       25.07      1.70 o
  -3   6   5      154.63      167.06      3.01 o
  -2   6   5        2.41        3.72      1.60 o
  -1   6   5       41.05       40.22      2.35 o
   0   6   5       32.55       29.91      2.29 o
   1   6   5       16.92       14.53      2.19 o
   2   6   5       12.92       17.64      2.42 o
   3   6   5       25.00       19.55      2.62 o
   4   6   5       79.36       89.34      3.57 o
   5   6   5      145.79      146.60      4.24 o
   6   6   5      169.90      162.45      5.23 o
   7   6   5       11.50       11.22      3.44 o
   8   6   5       41.31       33.08      3.82 o
   9   6   5        0.85        1.50      3.59 o
  10   6   5        0.40        1.30      3.56 o
  11   6   5        6.21        6.29      3.63 o
  12   6   5       30.62       32.18      4.17 o
  13   6   5        0.03       -4.56      4.65 o
 -17   7   5        4.46        8.89      6.35 o
 -16   7   5       17.83       12.18      4.05 o
 -15   7   5       23.64       24.15      4.39 o
 -14   7   5       23.61       34.88      4.21 o
 -13   7   5        0.64        1.21      3.63 o
 -12   7   5       11.03       12.61      3.72 o
 -11   7   5       38.60       37.64      3.53 o
 -10   7   5       32.69       29.14      3.08 o
  -9   7   5      170.06      171.31      8.82 o
  -8   7   5       87.83       88.92      5.08 o
  -7   7   5      161.69      168.84      4.05 o
  -6   7   5       25.93       22.30      2.35 o
  -5   7   5       17.10       16.34      1.81 o
  -4   7   5       13.13       11.60      1.77 o
  -3   7   5       40.34       39.56      1.93 o
  -2   7   5       40.85       47.07      2.47 o
  -1   7   5      181.49      182.67      4.04 o
   0   7   5        0.52       -0.96      2.08 o
   1   7   5       59.23       56.46      3.92 o
   2   7   5        2.88        0.62      2.34 o
   3   7   5       65.02       60.18      3.20 o
   4   7   5        8.19        4.04      2.59 o
   5   7   5        7.82       13.65      2.74 o
   6   7   5      120.56      130.39      4.46 o
   7   7   5        0.32        2.89      3.36 o
   8   7   5      180.85      187.85      6.33 o
   9   7   5       16.60       17.39      3.94 o
  10   7   5       29.79       29.19      4.20 o
  11   7   5        1.61       -0.63      3.70 o
  12   7   5        8.68        8.20      3.53 o
 -15   8   5        3.68        2.89      3.98 o
 -14   8   5        5.72        5.70      4.24 o
 -13   8   5       14.22       17.18      3.77 o
 -12   8   5       17.67       25.96      5.19 o
 -11   8   5        1.72        2.19      3.07 o
 -10   8   5        0.19       -1.36      2.80 o
  -9   8   5        0.32       -1.15      2.82 o
  -8   8   5       12.64        9.74      2.39 o
  -7   8   5        7.32        5.81      2.27 o
  -6   8   5       39.26       43.14      2.88 o
  -5   8   5       35.63       38.92      2.71 o
  -4   8   5       50.19       46.80      2.72 o
  -3   8   5       21.86       22.68      2.87 o
  -2   8   5       25.82       26.64      3.02 o
  -1   8   5        5.22        7.01      2.13 o
   0   8   5        4.80        7.50      2.30 o
   1   8   5       67.75       71.45      3.37 o
   2   8   5       16.80       26.69      2.85 o
   3   8   5      167.52      173.56      6.50 o
   4   8   5        0.01        0.52      2.69 o
   5   8   5        2.01        2.30      2.75 o
   6   8   5        0.03       -0.56      2.89 o
   7   8   5       56.49       62.06      4.59 o
   8   8   5       18.76       10.65      3.68 o
   9   8   5        7.22       12.83      3.56 o
  10   8   5       47.81       50.10      4.73 o
  11   8   5        9.47        4.87      4.24 o
 -14   9   5       13.73       14.98      5.01 o
 -13   9   5       23.67       25.09      5.57 o
 -12   9   5       31.68       36.54      4.38 o
 -11   9   5        2.58        3.13      2.98 o
 -10   9   5       23.28       18.77      3.33 o
  -9   9   5        5.37        4.69      2.83 o
  -8   9   5       15.28       10.35      2.51 o
  -7   9   5        4.00        4.34      2.38 o
  -6   9   5       21.12       19.59      2.65 o
  -5   9   5      103.32      105.61      4.59 o
  -4   9   5        0.40       -1.48      3.44 o
  -3   9   5        2.42        5.36      3.58 o
  -2   9   5        0.52       -0.93      3.60 o
  -1   9   5        2.11        0.90      2.79 o
   0   9   5        0.60        0.90      3.04 o
   1   9   5      120.70      116.08      6.42 o
   2   9   5       98.98      102.15      4.95 o
   3   9   5        1.53        1.88      2.61 o
   4   9   5        1.51        4.38      2.69 o
   5   9   5        0.23        0.37      2.64 o
   6   9   5        0.18       -0.04      2.90 o
   7   9   5        9.44        7.06      3.09 o
   8   9   5        9.42       12.12      3.93 o
   9   9   5       18.82       18.17      3.81 o
 -12  10   5        0.94       -3.57      4.95 o
 -11  10   5       20.88       23.79      4.57 o
 -10  10   5        0.10        0.03      2.97 o
  -9  10   5        0.00       -0.79      3.07 o
  -8  10   5        5.03        4.82      2.36 o
  -7  10   5        8.69        7.87      3.06 o
  -6  10   5        0.09       -3.00      3.75 o
  -5  10   5       13.93       12.48      5.18 o
  -4  10   5       33.08       40.65      4.86 o
  -3  10   5        0.00       -0.79      3.68 o
  -2  10   5       11.41        5.67      4.02 o
  -1  10   5        0.15        2.62      4.32 o
   0  10   5        6.51        6.31      3.11 o
   1  10   5        0.55        3.75      3.23 o
   2  10   5        3.83        3.01      3.33 o
   3  10   5       21.89       21.72      3.89 o
   4  10   5       12.00        9.44      2.89 o
   5  10   5        2.87        1.33      2.59 o
   6  10   5        4.52        0.64      2.90 o
   7  10   5        3.87        3.03      3.12 o
   8  10   5        0.11        1.96      3.88 o
 -10  11   5        1.03        0.86      3.77 o
  -9  11   5        0.41        4.70      4.29 o
  -8  11   5        6.76        7.02      4.12 o
  -7  11   5        2.75        1.38      3.46 o
  -6  11   5       28.94       26.43      4.31 o
  -5  11   5        0.01        0.53      3.82 o
  -4  11   5       23.24       15.39      4.60 o
  -3  11   5       18.84       22.14      4.92 o
  -2  11   5        5.88       10.86      4.07 o
  -1  11   5        0.37        2.20      4.40 o
   0  11   5       34.74       30.54      4.84 o
   1  11   5        8.05        6.10      4.72 o
   2  11   5        0.15        1.06      3.55 o
   3  11   5       24.32       20.94      3.82 o
   4  11   5        3.36        1.73      3.60 o
   5  11   5       23.54       27.53      4.05 o
   6  11   5        0.07        7.21      6.64 o
   7  11   5        1.62        4.74      4.94 o
  -7  12   5        2.17        3.23      3.73 o
  -6  12   5        0.42        1.02      4.00 o
  -5  12   5        0.03       -1.38      4.18 o
  -4  12   5        3.30        1.42      3.54 o
  -3  12   5        2.04        6.51      4.18 o
  -2  12   5       28.70       28.82      5.06 o
  -1  12   5       17.84       20.73      4.81 o
   0  12   5        0.11        2.34      4.45 o
   1  12   5        0.01        0.83      4.05 o
   2  12   5        0.21        0.85      6.00 o
   5  12   5        2.94       -1.64      6.02 o
 -19   0   6        4.48        3.92      5.72 o
 -18   0   6        3.75        3.83      4.25 o
 -17   0   6        1.79        3.38      4.08 o
 -16   0   6       11.07        6.17      3.98 o
 -15   0   6       25.10       19.74      4.16 o
 -14   0   6       63.04       57.68      5.07 o
 -13   0   6       41.19       40.75      4.47 o
 -12   0   6      510.59      539.58     14.06 o
 -11   0   6      162.05      154.87      8.47 o
 -10   0   6        8.22       10.49      2.95 o
  -9   0   6      204.27      198.81      5.11 o
  -8   0   6      229.83      223.74      5.07 o
  -7   0   6     3008.19     3399.11     68.17 o
  -6   0   6       90.75      160.31     14.07 o
  -5   0   6     2746.35     3191.17    150.92 o
  -4   0   6      318.31      379.74     16.14 o
  -3   0   6      776.89      781.23      7.09 o
  -2   0   6      876.87      844.30      9.69 o
  -1   0   6      366.42      349.77     10.46 o
   0   0   6      403.65      349.46     12.26 o
   1   0   6        0.48        0.06      1.89 o
   2   0   6     1487.26     1775.18     29.07 o
   3   0   6     2844.93     3211.67     17.13 o
   4   0   6       34.23       25.16      2.86 o
   5   0   6      241.02      250.14      5.86 o
   6   0   6       29.34       38.33      3.39 o
   7   0   6      124.11      124.92      4.99 o
   8   0   6       77.49       67.26      5.73 o
   9   0   6      187.87      178.51      6.17 o
  10   0   6      610.22      571.29     19.73 o
  11   0   6      198.39      210.10      9.86 o
  12   0   6       13.52       10.86      4.96 o
  13   0   6        5.58        2.46      4.67 o
 -19   1   6        5.92       11.28      3.83 o
 -18   1   6        0.00       -0.58      3.35 o
 -17   1   6        6.27        8.31      3.71 o
 -16   1   6        0.29        0.68      2.71 o
 -15   1   6       11.79        9.54      2.69 o
 -14   1   6        0.29       -2.64      2.64 o
 -13   1   6        3.23        1.33      2.69 o
 -12   1   6      378.34      401.71     17.87 o
 -11   1   6       21.66       24.01      6.16 o
 -10   1   6      236.67      222.96      4.53 o
  -9   1   6      413.13      394.93      7.11 o
  -8   1   6       96.13       87.24      3.74 o
  -7   1   6       20.14       17.46      1.03 o
  -6   1   6      234.87      242.62      5.68 o
  -5   1   6      479.63      444.30      9.16 o
  -4   1   6       13.91       28.96      1.60 o
  -3   1   6     2459.86     2586.06     34.73 o
  -2   1   6      201.64      204.87      2.30 o
  -1   1   6      116.69      123.44      2.31 o
   0   1   6      153.99      160.52      2.78 o
   1   1   6       59.18       80.77      3.22 o
   2   1   6      124.21      112.12      2.63 o
   3   1   6        3.61        4.29      1.60 o
   4   1   6       20.57       16.31      1.41 o
   5   1   6      150.79      162.17      3.42 o
   6   1   6        9.20        7.77      1.95 o
   7   1   6        9.61       10.32      2.12 o
   8   1   6      266.58      266.82      4.89 o
   9   1   6       67.43       71.41      3.14 o
  10   1   6        5.02        8.84      2.91 o
  11   1   6        0.19        5.83      2.90 o
  12   1   6        3.13        3.23      5.29 o
  13   1   6        4.67        4.08      5.24 o
  14   1   6        2.26       -2.05      4.10 o
 -20   2   6        0.70        2.90      5.87 o
 -19   2   6        0.01       -2.16      3.30 o
 -18   2   6        0.41       -2.21      3.80 o
 -17   2   6        1.03       -1.97      3.51 o
 -16   2   6        5.18        4.82      3.42 o
 -15   2   6        6.76        5.24      3.41 o
 -14   2   6       12.23       14.18      2.70 o
 -13   2   6      200.61      204.37      6.22 o
 -12   2   6        3.86        4.52      3.01 o
 -11   2   6      349.17      308.10     10.82 o
 -10   2   6       96.81       90.11      3.56 o
  -9   2   6      445.23      372.10     14.17 o
  -8   2   6      435.14      412.26      8.44 o
  -7   2   6       66.49       63.83      3.58 o
  -6   2   6      857.91      852.38     15.66 o
  -5   2   6      100.96      100.38      1.70 o
  -4   2   6      628.64      733.88      8.53 o
  -3   2   6     1510.92     1718.11      8.26 o
  -2   2   6      869.69      916.43      7.28 o
  -1   2   6        3.83        1.14      0.93 o
   0   2   6      746.71      782.01     10.42 o
   1   2   6      104.68      157.60      3.28 o
   2   2   6       18.80       15.93      1.65 o
   3   2   6      238.68      260.80      7.83 o
   4   2   6      199.97      221.97      3.70 o
   5   2   6      200.92      201.72      4.42 o
   6   2   6        0.00       -0.80      1.86 o
   7   2   6        3.69        4.71      2.10 o
   8   2   6      304.65      302.67     10.89 o
   9   2   6      511.92      460.16     33.32 o
  10   2   6       89.31       76.42      5.75 o
  11   2   6        0.12        2.77      4.02 o
  12   2   6       10.17        8.16      3.74 o
  13   2   6       15.30       17.27      4.32 o
  14   2   6        0.58        1.15      5.64 o
  15   2   6        2.22        3.56      4.77 o
 -19   3   6        1.14        1.72      3.82 o
 -18   3   6        6.07        4.67      3.85 o
 -17   3   6        1.42        3.94      4.41 o
 -16   3   6       16.27       19.58      3.96 o
 -15   3   6       55.66       54.43      5.12 o
 -14   3   6       35.40       37.81      3.84 o
 -13   3   6       15.80       19.31      3.43 o
 -12   3   6      190.48      200.85      5.37 o
 -11   3   6       37.87       34.46      2.52 o
 -10   3   6       10.71        8.30      2.58 o
  -9   3   6     2496.59     2402.74     31.04 o
  -8   3   6      159.49      148.11      6.73 o
  -7   3   6       66.05       64.95      1.60 o
  -6   3   6      513.94      495.59      6.65 o
  -5   3   6      158.65      156.73      2.23 o
  -4   3   6      281.04      270.24      2.81 o
  -3   3   6     1852.84     1966.94     17.87 o
  -2   3   6      770.43      822.06     10.66 o
  -1   3   6       87.14       89.58      1.90 o
   0   3   6        5.57        5.36      1.37 o
   1   3   6       39.05       34.12      2.18 o
   2   3   6       37.89       31.51      1.86 o
   3   3   6       31.54       26.79      1.82 o
   4   3   6       10.23        9.59      1.69 o
   5   3   6      416.36      424.50     13.14 o
   6   3   6       43.84       39.83      3.81 o
   7   3   6       46.62       39.35      4.02 o
   8   3   6      156.82      146.86      8.53 o
   9   3   6       11.19       12.92      4.00 o
  10   3   6        0.01        1.12      3.96 o
  11   3   6        0.63       -1.01      4.04 o
  12   3   6       21.16       26.33      4.16 o
  13   3   6        4.57        3.79      3.65 o
  14   3   6       18.24       18.70      3.77 o
 -19   4   6        1.25        5.01      6.21 o
 -18   4   6        5.38        1.85      4.14 o
 -17   4   6        0.10        4.94      3.60 o
 -16   4   6        7.77        9.03      3.74 o
 -15   4   6        2.10        3.08      3.58 o
 -14   4   6        8.85       17.27      3.68 o
 -13   4   6       42.40       48.77      3.93 o
 -12   4   6        0.03        1.00      3.01 o
 -11   4   6        4.88        8.56      3.07 o
 -10   4   6      131.78      118.62      4.87 o
  -9   4   6     1212.73     1122.20     20.52 o
  -8   4   6      142.26      130.36      4.93 o
  -7   4   6      323.26      286.24      5.55 o
  -6   4   6       24.27       29.99      1.69 o
  -5   4   6       12.46       16.91      1.39 o
  -4   4   6       21.97       21.13      1.37 o
  -3   4   6      149.26      177.45      2.59 o
  -2   4   6      273.84      323.31      3.34 o
  -1   4   6      181.55      194.31      2.73 o
   0   4   6       47.32       55.82      2.05 o
   1   4   6       15.59       20.84      1.69 o
   2   4   6        0.81        1.00      1.50 o
   3   4   6        5.24        4.50      1.71 o
   4   4   6       11.84        9.04      1.62 o
   5   4   6      143.12      142.45      7.37 o
   6   4   6      183.35      171.20      5.14 o
   7   4   6      176.46      209.12      5.69 o
   8   4   6        4.46        9.43      3.22 o
   9   4   6        3.35        1.53      3.33 o
  10   4   6       39.36       31.16      4.00 o
  11   4   6        0.19       -1.13      3.69 o
  12   4   6        5.84        3.81      3.75 o
  13   4   6        2.55        1.39      3.43 o
  14   4   6       11.10       20.23      6.86 o
 -18   5   6        0.07       -0.26      3.62 o
 -17   5   6       22.49       30.14      4.33 o
 -16   5   6        0.26        0.28      3.74 o
 -15   5   6       92.02      107.53      5.50 o
 -14   5   6        1.91        3.55      3.39 o
 -13   5   6       21.73       22.46      3.71 o
 -12   5   6        5.38        1.80      3.26 o
 -11   5   6        0.22       -0.70      2.99 o
 -10   5   6        0.47        0.14      2.06 o
  -9   5   6      662.69      646.22     18.37 o
  -8   5   6      150.25      152.59      3.31 o
  -7   5   6      606.76      559.61     10.88 o
  -6   5   6       42.16       43.59      2.07 o
  -5   5   6       15.58       19.08      1.59 o
  -4   5   6      192.53      205.29      3.16 o
  -3   5   6      235.61      259.54      6.51 o
  -2   5   6        5.78        5.32      1.37 o
  -1   5   6       66.92       88.22      2.42 o
   0   5   6       21.35       22.50      1.77 o
   1   5   6       34.76       42.38      2.08 o
   2   5   6       31.67       30.00      2.23 o
   3   5   6       27.32       26.91      2.72 o
   4   5   6        1.50        0.24      2.92 o
   5   5   6        0.01       -1.33      2.94 o
   6   5   6       12.65        7.70      3.11 o
   7   5   6       38.46       28.67      3.44 o
   8   5   6        1.20        2.19      3.23 o
   9   5   6        8.60        8.26      3.67 o
  10   5   6       10.78       10.96      3.68 o
  11   5   6        6.83        6.59      3.96 o
  12   5   6        3.41        2.00      3.60 o
  13   5   6        6.71        8.14      4.11 o
 -17   6   6        4.08        1.40      3.73 o
 -16   6   6       12.19       18.23      4.21 o
 -15   6   6        0.56       -1.56      4.22 o
 -14   6   6       67.27       84.21      5.09 o
 -13   6   6       81.96       96.05      5.08 o
 -12   6   6        2.81        7.35      3.52 o
 -11   6   6        0.48        3.83      3.29 o
 -10   6   6       16.75       16.30      2.48 o
  -9   6   6       17.89       20.50      2.80 o
  -8   6   6        2.59        4.28      2.01 o
  -7   6   6     1240.03     1152.81      9.36 o
  -6   6   6       33.04       27.79      2.23 o
  -5   6   6       75.91       70.01      2.48 o
  -4   6   6        0.30       -0.23      1.55 o
  -3   6   6       22.23       18.50      1.86 o
  -2   6   6        1.12        2.01      1.70 o
  -1   6   6      250.14      273.27      7.99 o
   0   6   6      196.83      219.02      7.70 o
   1   6   6       98.45       95.60      3.34 o
   2   6   6        1.63       -0.28      2.39 o
   3   6   6       16.04       12.69      2.59 o
   4   6   6        7.20        2.59      2.54 o
   5   6   6       14.31        6.77      3.05 o
   6   6   6       18.79       29.44      3.60 o
   7   6   6        0.30       -0.61      3.27 o
   8   6   6       11.56       10.78      3.45 o
   9   6   6        9.78        9.92      3.44 o
  10   6   6        5.40        4.64      3.65 o
  11   6   6        0.57        3.48      3.81 o
  12   6   6       25.53       18.35      4.28 o
 -16   7   6        3.09        5.19      3.78 o
 -15   7   6        1.28       -0.46      3.61 o
 -14   7   6        0.01        0.18      3.86 o
 -13   7   6       56.43       63.99      4.85 o
 -12   7   6       11.64       10.95      3.57 o
 -11   7   6      104.33      113.47      6.94 o
 -10   7   6       29.52       28.23      3.21 o
  -9   7   6       33.25       23.42      3.06 o
  -8   7   6        0.13       -0.80      2.09 o
  -7   7   6      131.46      124.18      5.54 o
  -6   7   6      101.15      102.28      5.25 o
  -5   7   6        0.02        0.97      1.78 o
  -4   7   6       15.34       12.59      1.84 o
  -3   7   6        9.73        8.77      1.82 o
  -2   7   6        1.49        0.40      1.94 o
  -1   7   6        7.61        6.02      2.18 o
   0   7   6       38.66       36.36      2.77 o
   1   7   6        0.07        0.44      2.32 o
   2   7   6        0.52       -1.64      2.53 o
   3   7   6        1.60        3.49      2.59 o
   4   7   6       35.42       37.86      3.14 o
   5   7   6        7.28        6.19      2.85 o
   6   7   6       76.65       68.25      4.38 o
   7   7   6        0.04       -0.31      3.47 o
   8   7   6        0.62       -0.69      3.56 o
   9   7   6        5.02        8.40      3.89 o
  10   7   6        2.31        4.20      3.37 o
  11   7   6        0.04        1.38      3.71 o
 -15   8   6        0.23       -3.58      4.07 o
 -14   8   6       18.10       11.77      3.85 o
 -13   8   6        6.89       12.23      3.82 o
 -12   8   6        9.16       10.52      4.03 o
 -11   8   6       41.91       53.03      4.57 o
 -10   8   6        9.06        8.50      3.01 o
  -9   8   6        6.87        4.75      2.87 o
  -8   8   6       60.36       55.70      2.97 o
  -7   8   6       44.30       40.87      2.78 o
  -6   8   6       77.42       77.46      4.31 o
  -5   8   6        0.62        2.77      2.28 o
  -4   8   6       16.40       18.62      2.13 o
  -3   8   6        7.55       10.61      2.66 o
  -2   8   6        0.01       -0.32      2.12 o
  -1   8   6       81.93       91.98      4.49 o
   0   8   6        3.52        2.70      2.41 o
   1   8   6       13.72        8.19      2.62 o
   2   8   6       16.68       19.36      2.83 o
   3   8   6       14.23       14.65      2.81 o
   4   8   6       32.67       23.19      3.07 o
   5   8   6        0.29        0.13      2.86 o
   6   8   6        6.46        3.28      3.60 o
   7   8   6        2.79        2.41      3.51 o
   8   8   6        3.04        0.84      3.54 o
   9   8   6        2.57        3.90      3.50 o
  10   8   6       11.17        9.21      3.72 o
 -14   9   6       22.74       20.83      4.69 o
 -13   9   6       35.72       32.99      4.19 o
 -12   9   6        0.03        6.30      3.96 o
 -11   9   6       51.70       56.55      5.62 o
 -10   9   6        0.25        2.14      3.06 o
  -9   9   6        0.77        0.38      3.01 o
  -8   9   6        0.03        0.41      2.80 o
  -7   9   6        9.50        7.91      2.52 o
  -6   9   6       37.74       30.86      2.85 o
  -5   9   6        8.15        8.94      3.12 o
  -4   9   6       18.87       24.01      4.11 o
  -3   9   6       25.00       29.05      4.15 o
  -2   9   6        0.55        0.44      2.95 o
  -1   9   6       18.00       12.57      3.19 o
   0   9   6        6.08        1.77      3.05 o
   1   9   6        1.73        1.18      2.57 o
   2   9   6        1.25        3.61      2.67 o
   3   9   6       11.69       14.83      2.87 o
   4   9   6        4.05        6.68      2.90 o
   5   9   6        2.03        0.99      2.88 o
   6   9   6        1.90        0.97      2.94 o
   7   9   6        0.27       -1.79      3.37 o
   8   9   6        3.51        1.28      3.53 o
   9   9   6        3.39       -4.24      4.60 o
 -12  10   6        2.19        3.21      4.23 o
 -11  10   6        1.45        0.52      3.84 o
 -10  10   6        0.47       -0.76      3.04 o
  -9  10   6        0.27       -0.56      3.00 o
  -8  10   6        9.50        4.64      4.09 o
  -7  10   6        7.41        6.49      2.99 o
  -6  10   6        0.05       -2.34      3.67 o
  -5  10   6        0.76       -0.71      4.04 o
  -4  10   6       56.26       53.17      5.00 o
  -3  10   6        4.01        2.65      3.78 o
  -2  10   6        0.20       -2.05      4.04 o
  -1  10   6        2.97        5.43      4.05 o
   0  10   6        4.08        2.93      3.23 o
   1  10   6       11.26       14.93      4.16 o
   2  10   6       15.95       13.38      3.79 o
   3  10   6        1.08        0.95      2.81 o
   4  10   6        1.88        2.70      2.80 o
   5  10   6        0.04        1.03      2.96 o
   6  10   6        2.31        0.99      2.86 o
   7  10   6        3.07        3.72      4.27 o
 -10  11   6       14.22       25.11      6.29 o
  -9  11   6        2.22        5.61      5.28 o
  -8  11   6       11.19        8.66      4.04 o
  -7  11   6        5.95        6.98      5.94 o
  -6  11   6        3.02        3.43      3.69 o
  -5  11   6       14.71       18.23      4.92 o
  -4  11   6        6.46        6.04      4.15 o
  -3  11   6       11.36       12.00      4.16 o
  -2  11   6        1.33        3.22      4.21 o
  -1  11   6        0.83        1.72      4.05 o
   0  11   6        2.58        3.14      4.66 o
   1  11   6       14.52       16.80      5.89 o
   2  11   6        3.02        5.42      4.37 o
   3  11   6       18.15       22.63      4.39 o
   4  11   6        5.68        7.61      3.79 o
   5  11   6        0.38       -2.02      6.34 o
  -7  12   6        0.14        0.64      4.72 o
  -6  12   6        2.74       -2.09      4.60 o
  -5  12   6        2.93        0.48      4.18 o
  -4  12   6        4.52        6.01      7.35 o
  -3  12   6        5.69        4.17      4.16 o
  -2  12   6        1.55        5.68      4.29 o
  -1  12   6        1.36        0.14      4.19 o
   0  12   6        3.26       -0.14      5.60 o
   1  12   6       10.56       10.50      5.68 o
 -20   1   7        0.01       -4.93      6.66 o
 -19   1   7        0.29        1.63      3.24 o
 -18   1   7        0.19        0.10      3.65 o
 -17   1   7        0.97       -1.11      2.67 o
 -16   1   7       41.84       46.33      3.46 o
 -15   1   7       11.06       14.84      2.81 o
 -14   1   7       12.30       11.27      2.74 o
 -13   1   7        9.97        8.24      3.65 o
 -12   1   7       40.08       35.51      4.05 o
 -11   1   7      158.76      147.37      4.14 o
 -10   1   7       72.55       48.77      4.42 o
  -9   1   7      137.29      152.11      4.78 o
  -8   1   7       25.82       27.46      1.92 o
  -7   1   7        4.19        3.48      1.45 o
  -6   1   7      380.15      386.00     12.12 o
  -5   1   7     1391.22     1524.08     16.32 o
  -4   1   7      191.01      177.26      2.81 o
  -3   1   7       42.53       54.96      1.61 o
  -2   1   7       34.65       25.51      1.18 o
  -1   1   7      113.69      115.89      5.15 o
   0   1   7      619.40      636.10      6.06 o
   1   1   7       45.84       30.20      1.85 o
   2   1   7      486.99      504.59      7.48 o
   3   1   7        3.57        4.77      1.86 o
   4   1   7       22.48       24.51      2.18 o
   5   1   7       22.86       22.58      2.22 o
   6   1   7       74.70       74.89      2.96 o
   7   1   7        5.15        4.75      2.13 o
   8   1   7       57.08       66.85      4.65 o
   9   1   7        0.90        0.42      2.81 o
  10   1   7      155.76      151.72     10.41 o
  11   1   7      112.47       86.55      9.12 o
  12   1   7        3.99        7.71      5.76 o
  13   1   7       22.39       25.52      6.11 o
 -20   2   7        1.56       -2.93      6.17 o
 -19   2   7        1.04        0.77      3.63 o
 -18   2   7        2.82        3.05      3.79 o
 -17   2   7        0.03        0.21      3.37 o
 -16   2   7        0.04        1.25      3.24 o
 -15   2   7        0.36       -0.40      2.57 o
 -14   2   7        1.37        2.52      2.61 o
 -13   2   7       18.21       23.33      3.30 o
 -12   2   7        9.43       11.92      2.48 o
 -11   2   7       44.73       45.51      4.93 o
 -10   2   7       18.82       14.47      2.46 o
  -9   2   7       65.00       55.87      2.54 o
  -8   2   7      117.31       97.63      3.11 o
  -7   2   7        6.92        7.26      0.76 o
  -6   2   7        1.38        1.81      0.85 o
  -5   2   7       11.39       18.35      1.19 o
  -4   2   7     1639.16     1740.24      9.46 o
  -3   2   7       21.55       13.58      1.20 o
  -2   2   7      192.29      195.57      3.68 o
  -1   2   7      184.71      166.93      4.83 o
   0   2   7       30.16       30.73      1.86 o
   1   2   7       64.99       68.74      2.35 o
   2   2   7       49.83       47.98      2.24 o
   3   2   7      267.67      282.87      4.24 o
   4   2   7      383.54      409.52      5.52 o
   5   2   7       65.66       61.56      2.74 o
   6   2   7        5.07        3.68      2.07 o
   7   2   7      185.90      181.56      9.61 o
   8   2   7      150.16      139.62      4.84 o
   9   2   7        0.36        1.40      2.78 o
  10   2   7        6.97        7.74      3.93 o
  11   2   7        1.38       -0.34      3.76 o
  12   2   7        8.99        4.55      3.63 o
  13   2   7       22.93       25.41      6.34 o
  14   2   7        3.38        3.91      5.10 o
 -19   3   7        9.84        8.16      3.89 o
 -18   3   7        0.01       -1.05      3.79 o
 -17   3   7        7.71        8.82      3.78 o
 -16   3   7        2.59        3.00      3.56 o
 -15   3   7       49.71       58.88      4.28 o
 -14   3   7       19.87       28.32      3.63 o
 -13   3   7       51.77       60.28      3.90 o
 -12   3   7        0.16       -1.24      2.07 o
 -11   3   7       59.08       54.29      3.22 o
 -10   3   7      345.92      342.79     10.67 o
  -9   3   7       52.35       44.91      2.22 o
  -8   3   7      195.00      183.93      4.32 o
  -7   3   7        1.04        0.11      0.91 o
  -6   3   7       51.23       52.42      1.60 o
  -5   3   7       36.73       53.83      1.62 o
  -4   3   7        7.00        5.42      1.12 o
  -3   3   7      115.11       99.31      1.88 o
  -2   3   7      200.42      221.92      5.12 o
  -1   3   7      751.46      790.33      6.71 o
   0   3   7       68.95       81.05      2.58 o
   1   3   7        2.59        1.44      1.90 o
   2   3   7        0.82       -0.04      1.65 o
   3   3   7       27.43       23.02      2.04 o
   4   3   7        6.84        7.80      1.92 o
   5   3   7        2.21        0.76      1.80 o
   6   3   7        0.08       -2.35      2.58 o
   7   3   7       16.58       15.09      3.99 o
   8   3   7        0.00        0.20      3.71 o
   9   3   7        4.95        4.22      3.63 o
  10   3   7        2.27        0.86      4.05 o
  11   3   7        3.03        2.73      4.34 o
  12   3   7       10.95        8.67      3.56 o
  13   3   7        0.51        4.48      3.31 o
 -18   4   7        1.72        3.64      3.76 o
 -17   4   7        6.20        5.13      3.71 o
 -16   4   7        4.97        7.94      3.74 o
 -15   4   7       10.75       11.74      3.54 o
 -14   4   7       10.56       12.21      3.63 o
 -13   4   7        0.03        1.40      3.16 o
 -12   4   7       26.88       27.42      3.47 o
 -11   4   7       12.58       11.38      3.10 o
 -10   4   7      368.47      338.76     16.78 o
  -9   4   7       15.95       13.17      1.93 o
  -8   4   7      106.49      103.12      2.93 o
  -7   4   7      645.19      628.17     11.71 o
  -6   4   7        6.86        7.48      1.31 o
  -5   4   7       36.84       41.65      1.81 o
  -4   4   7       92.17       95.32      2.14 o
  -3   4   7      244.73      270.97      3.29 o
  -2   4   7        4.23        2.92      1.37 o
  -1   4   7      855.88      945.96      7.92 o
   0   4   7        4.04        0.68      1.58 o
   1   4   7        0.35        1.13      1.82 o
   2   4   7       49.56       55.06      2.59 o
   3   4   7       39.35       46.34      3.33 o
   4   4   7       82.97       79.35      3.06 o
   5   4   7       21.58       20.17      3.18 o
   6   4   7        0.13        0.78      3.65 o
   7   4   7       35.10       29.28      4.26 o
   8   4   7        0.08        3.60      3.26 o
   9   4   7       31.60       37.67      4.24 o
  10   4   7        0.27        0.09      3.63 o
  11   4   7       13.98       11.07      3.74 o
  12   4   7        4.79        4.92      3.41 o
  13   4   7        8.11        4.50      6.29 o
 -18   5   7        4.34        7.73      4.94 o
 -17   5   7        9.85       10.60      3.67 o
 -16   5   7        7.53        6.94      3.68 o
 -15   5   7        1.68        1.14      4.13 o
 -14   5   7        0.36       -0.07      3.52 o
 -13   5   7       18.61       22.43      3.70 o
 -12   5   7        0.51       -0.87      3.10 o
 -11   5   7        0.24        2.09      2.94 o
 -10   5   7       12.13       12.42      3.18 o
  -9   5   7       90.06       91.30      3.32 o
  -8   5   7      453.53      418.73     13.74 o
  -7   5   7      436.06      440.20     10.65 o
  -6   5   7      280.93      275.16      6.52 o
  -5   5   7       57.41       58.26      1.94 o
  -4   5   7        0.31       -0.22      1.38 o
  -3   5   7       16.95       16.60      1.58 o
  -2   5   7       10.76       15.22      1.58 o
  -1   5   7        2.78        2.48      1.69 o
   0   5   7        1.27        1.47      1.74 o
   1   5   7      415.93      426.43     12.81 o
   2   5   7        1.17        0.21      1.76 o
   3   5   7       14.73       16.21      3.04 o
   4   5   7        7.67       10.71      3.01 o
   5   5   7       25.33       25.59      3.45 o
   6   5   7        5.08        5.61      3.27 o
   7   5   7        3.73        8.89      3.37 o
   8   5   7       15.30       24.87      3.80 o
   9   5   7        2.27        3.04      3.54 o
  10   5   7        9.56        9.16      3.79 o
  11   5   7        0.11       -0.83      3.60 o
  12   5   7        6.12        3.06      3.66 o
 -17   6   7        3.22        6.39      4.15 o
 -16   6   7        2.33        2.34      3.68 o
 -15   6   7       21.59       23.44      4.18 o
 -14   6   7        0.99        1.16      3.80 o
 -13   6   7        0.13       -2.89      3.51 o
 -12   6   7        3.73        2.37      3.64 o
 -11   6   7       39.17       39.69      3.91 o
 -10   6   7       14.56       16.62      3.51 o
  -9   6   7       71.35       68.87      5.77 o
  -8   6   7        0.23       -2.26      3.04 o
  -7   6   7      469.87      447.89      9.03 o
  -6   6   7       37.86       36.36      2.52 o
  -5   6   7      191.10      194.42      4.84 o
  -4   6   7        0.99       -0.62      1.70 o
  -3   6   7        0.01       -0.19      1.73 o
  -2   6   7      105.14      105.27      2.63 o
  -1   6   7       32.22       28.80      2.11 o
   0   6   7       70.20       71.18      2.61 o
   1   6   7       52.73       61.88      3.24 o
   2   6   7        1.69        1.33      2.45 o
   3   6   7        5.37        5.30      2.56 o
   4   6   7        1.99        3.89      3.07 o
   5   6   7        5.07        2.73      3.03 o
   6   6   7        5.55        1.26      3.39 o
   7   6   7       14.80       11.99      3.70 o
   8   6   7        5.29        2.10      3.86 o
   9   6   7        1.60        2.44      3.71 o
  10   6   7        0.30       -2.90      3.48 o
  11   6   7        8.20        3.65      3.70 o
 -16   7   7        3.21        0.84      4.05 o
 -15   7   7        4.90        6.01      4.64 o
 -14   7   7        1.95        5.41      3.86 o
 -13   7   7       37.27       46.84      4.61 o
 -12   7   7      204.46      219.53      6.57 o
 -11   7   7       78.66       86.80      7.37 o
 -10   7   7        3.28        4.62      3.39 o
  -9   7   7        0.24        0.83      2.60 o
  -8   7   7       13.60       10.46      2.78 o
  -7   7   7        9.32        6.27      2.29 o
  -6   7   7       15.17       13.27      2.24 o
  -5   7   7      556.20      564.99      6.68 o
  -4   7   7      133.38      136.32      3.70 o
  -3   7   7       13.33       10.64      2.03 o
  -2   7   7        4.44        7.80      2.18 o
  -1   7   7        4.70        1.70      2.26 o
   0   7   7       80.99       98.32      3.67 o
   1   7   7      120.24      141.70      5.50 o
   2   7   7        1.77        3.81      2.61 o
   3   7   7       10.32        7.80      2.81 o
   4   7   7        4.19        3.17      2.79 o
   5   7   7        0.82        0.10      3.31 o
   6   7   7       15.44       20.85      3.78 o
   7   7   7        1.89        1.70      3.91 o
   8   7   7        1.12       -1.54      3.63 o
   9   7   7        0.53       -1.92      3.69 o
  10   7   7        1.52        1.81      3.24 o
 -15   8   7        0.39       -3.82      3.82 o
 -14   8   7       24.23       33.39      4.62 o
 -13   8   7        5.57        7.60      3.59 o
 -12   8   7       16.64       21.71      4.14 o
 -11   8   7      112.03      124.90      6.26 o
 -10   8   7       31.54       33.60      4.93 o
  -9   8   7       18.81       17.76      2.94 o
  -8   8   7        8.45        4.73      2.87 o
  -7   8   7        0.88       -1.40      2.21 o
  -6   8   7       17.76       15.73      2.55 o
  -5   8   7      216.24      190.32      5.16 o
  -4   8   7        0.36        3.03      2.03 o
  -3   8   7       16.06       17.87      3.04 o
  -2   8   7        5.06        4.68      2.29 o
  -1   8   7        1.65        2.08      2.40 o
   0   8   7        0.33       -0.35      2.53 o
   1   8   7        6.45        2.37      2.43 o
   2   8   7        3.55       -0.12      2.70 o
   3   8   7        0.20        2.99      2.66 o
   4   8   7        1.21        1.64      2.89 o
   5   8   7       18.48       21.05      3.88 o
   6   8   7        6.57        8.04      3.59 o
   7   8   7        1.66        0.83      3.54 o
   8   8   7        2.17       -0.78      3.39 o
   9   8   7        0.00       -2.18      3.50 o
 -14   9   7       26.90       22.45      6.30 o
 -13   9   7        3.88        3.51      3.82 o
 -12   9   7        9.73        5.85      3.69 o
 -11   9   7        3.71        5.80      3.69 o
 -10   9   7       18.91       21.79      4.67 o
  -9   9   7        0.08       -0.02      2.83 o
  -8   9   7       13.11       15.54      3.53 o
  -7   9   7       23.90       22.16      2.73 o
  -6   9   7      124.15      113.13      5.73 o
  -5   9   7        9.69        8.18      3.00 o
  -4   9   7        5.32        3.66      3.67 o
  -3   9   7        1.55        4.95      3.88 o
  -2   9   7        6.62        4.43      2.94 o
  -1   9   7        0.20       -1.16      3.06 o
   0   9   7        0.56        0.22      2.62 o
   1   9   7       18.22       16.90      2.89 o
   2   9   7       19.53       20.13      3.23 o
   3   9   7       20.94       26.47      3.38 o
   4   9   7       11.35       13.79      3.12 o
   5   9   7        0.01        2.15      3.16 o
   6   9   7        0.05       -0.62      3.38 o
   7   9   7        1.93       -1.44      3.59 o
   8   9   7       14.86       10.95      4.32 o
 -12  10   7        0.56        3.81      4.45 o
 -11  10   7        2.21        2.61      4.48 o
 -10  10   7        0.62        0.12      4.12 o
  -9  10   7        0.00       -3.67      3.67 o
  -8  10   7        0.09       -1.94      3.45 o
  -7  10   7        2.55        1.43      3.82 o
  -6  10   7        8.20        6.17      3.64 o
  -5  10   7       16.07        9.85      4.00 o
  -4  10   7        0.79       -1.76      3.72 o
  -3  10   7       18.96       17.85      4.71 o
  -2  10   7        1.94        3.97      3.96 o
  -1  10   7        0.27       -0.36      4.22 o
   0  10   7        8.47        8.95      3.54 o
   1  10   7        0.62        3.23      3.40 o
   2  10   7        4.55        8.76      3.57 o
   3  10   7        6.41        0.33      2.88 o
   4  10   7       27.52       24.86      3.44 o
   5  10   7        4.45        6.26      2.98 o
   6  10   7        0.31       -4.39      4.39 o
  -9  11   7       16.99       15.02      3.85 o
  -8  11   7       25.84       22.08      5.50 o
  -7  11   7        1.17        0.24      4.95 o
  -6  11   7        9.26        5.55      3.88 o
  -5  11   7        5.82        8.22      3.66 o
  -4  11   7        0.14       -1.67      3.67 o
  -3  11   7        0.07        1.26      4.02 o
  -2  11   7       10.76        6.74      4.27 o
  -1  11   7        1.36        2.92      4.16 o
   0  11   7       16.50       28.43      5.55 o
   1  11   7       33.86       33.04      5.15 o
   2  11   7        0.58       -0.70      3.81 o
   3  11   7        0.03        0.57      3.79 o
   4  11   7        2.41        1.45      6.50 o
  -5  12   7        1.82        1.90      3.88 o
  -4  12   7        1.27        4.12      4.08 o
  -3  12   7       11.49        8.70      6.34 o
  -2  12   7        0.03       -3.40      5.74 o
  -1  12   7        1.58        0.25      5.77 o
 -19   0   8        4.62        2.88      4.52 o
 -18   0   8        5.48        2.10      4.28 o
 -17   0   8        3.32        4.99      3.77 o
 -16   0   8        0.16        0.35      3.80 o
 -15   0   8       99.68      109.06      9.60 o
 -14   0   8      196.48      198.78      9.98 o
 -13   0   8      100.15      100.32      7.68 o
 -12   0   8      235.33      223.54     10.72 o
 -11   0   8       47.87       53.12      4.05 o
 -10   0   8      244.47      220.40      5.86 o
  -9   0   8       21.72       20.93      3.53 o
  -8   0   8      368.37      415.88     13.40 o
  -7   0   8      417.11      426.70      6.71 o
  -6   0   8      278.51      270.09      5.32 o
  -5   0   8     2118.44     2064.93     20.20 o
  -4   0   8      206.77      223.41      4.45 o
  -3   0   8      233.25      283.20      8.84 o
  -2   0   8      100.18      124.13      4.20 o
  -1   0   8      234.58      180.36     15.05 o
   0   0   8      109.50       94.42      3.90 o
   1   0   8      576.67      656.88     59.75 o
   2   0   8      194.05      182.86      5.28 o
   3   0   8      263.66      283.39      6.44 o
   4   0   8       86.46       97.03      4.55 o
   5   0   8       93.68       92.86      5.89 o
   6   0   8       14.22       15.11      3.29 o
   7   0   8       20.63       21.25      3.52 o
   8   0   8       62.39       63.15      4.52 o
   9   0   8       74.16       64.37     11.78 o
  10   0   8      375.21      367.47     13.56 o
  11   0   8       10.04        8.15      5.61 o
 -20   1   8        0.11       -4.33      6.42 o
 -19   1   8        0.11        5.92      3.55 o
 -18   1   8        1.69        3.10      3.46 o
 -17   1   8        0.48        1.18      2.74 o
 -16   1   8        1.13        2.24      2.69 o
 -15   1   8        1.73        3.19      2.75 o
 -14   1   8       20.89       19.42      4.20 o
 -13   1   8       19.82       19.85      3.94 o
 -12   1   8        0.27        0.10      2.52 o
 -11   1   8        0.25        0.72      2.44 o
 -10   1   8       87.73       87.40      3.02 o
  -9   1   8        0.20       -0.79      1.84 o
  -8   1   8       10.93        9.18      1.84 o
  -7   1   8       80.05       72.74      5.94 o
  -6   1   8       26.47       25.44      1.41 o
  -5   1   8       30.70       33.10      1.85 o
  -4   1   8       17.31       11.18      1.47 o
  -3   1   8       29.94       27.73      1.40 o
  -2   1   8      123.22      111.88      4.92 o
  -1   1   8       16.14       14.57      1.65 o
   0   1   8       45.42       49.18      3.23 o
   1   1   8        6.04        2.98      1.81 o
   2   1   8        0.20        0.87      1.90 o
   3   1   8       58.95       62.34      2.75 o
   4   1   8        0.01        0.39      2.02 o
   5   1   8       69.24       78.02      3.13 o
   6   1   8       19.04       18.25      2.42 o
   7   1   8        1.60        1.09      2.17 o
   8   1   8        8.87        8.51      2.42 o
   9   1   8        7.59       10.73      3.17 o
  10   1   8        0.31        3.03      2.91 o
  11   1   8        2.19        6.48      5.70 o
  12   1   8       21.49       29.43      6.58 o
  13   1   8        4.69        2.62      4.85 o
 -20   2   8        0.40        0.09      6.18 o
 -19   2   8        0.02        1.23      3.90 o
 -18   2   8        1.97        1.22      3.46 o
 -17   2   8        0.00       -1.38      3.56 o
 -16   2   8        2.45        2.64      3.31 o
 -15   2   8        3.79        2.71      2.50 o
 -14   2   8       34.93       39.11      3.81 o
 -13   2   8       56.70       57.34      6.71 o
 -12   2   8        6.36        5.47      2.48 o
 -11   2   8       35.54       37.42      3.55 o
 -10   2   8        5.37        5.28      2.05 o
  -9   2   8        3.64        4.78      1.95 o
  -8   2   8      107.03      118.82      3.06 o
  -7   2   8       59.95       51.94      2.75 o
  -6   2   8      166.55      163.08      5.41 o
  -5   2   8        0.10        0.58      1.28 o
  -4   2   8      575.18      604.65      5.24 o
  -3   2   8        0.03        2.68      1.25 o
  -2   2   8        6.18        8.92      1.18 o
  -1   2   8       60.64       51.50      3.78 o
   0   2   8       27.96       28.17      2.09 o
   1   2   8       34.60       23.78      2.04 o
   2   2   8      174.25      176.09      4.95 o
   3   2   8       14.78       18.59      2.19 o
   4   2   8      218.30      227.86      5.83 o
   5   2   8       23.13       28.75      2.51 o
   6   2   8        2.74        0.56      2.21 o
   7   2   8       24.97       27.50      3.30 o
   8   2   8        4.74        2.81      2.86 o
   9   2   8        9.86        8.28      4.14 o
  10   2   8        5.81        8.13      4.16 o
  11   2   8       25.94       24.09      4.42 o
  12   2   8       40.49       41.19      7.39 o
  13   2   8       11.72        8.08      6.10 o
 -19   3   8        3.10        2.14      4.05 o
 -18   3   8       14.39       15.49      5.31 o
 -17   3   8       19.79       22.38      4.51 o
 -16   3   8        1.45        2.90      3.40 o
 -15   3   8       41.06       48.33      4.14 o
 -14   3   8       28.03       24.77      3.49 o
 -13   3   8       35.50       33.61      3.73 o
 -12   3   8       16.08       18.47      2.82 o
 -11   3   8      152.53      139.43      4.35 o
 -10   3   8       65.27       64.84      3.36 o
  -9   3   8      229.43      212.31      4.07 o
  -8   3   8      395.61      372.90      8.86 o
  -7   3   8       11.37       10.87      1.26 o
  -6   3   8       21.52       18.24      1.37 o
  -5   3   8      168.16      177.23      2.63 o
  -4   3   8       52.60       45.84      1.86 o
  -3   3   8       89.88       79.77      2.32 o
  -2   3   8     1003.43     1038.38     26.61 o
  -1   3   8      126.79      110.04      4.58 o
   0   3   8       78.99       90.58      3.26 o
   1   3   8       49.17       55.98      2.93 o
   2   3   8        1.45        0.32      1.82 o
   3   3   8       45.73       50.17      2.90 o
   4   3   8       45.45       46.06      2.81 o
   5   3   8       61.82       72.23      3.71 o
   6   3   8      118.25      120.51      4.50 o
   7   3   8        1.73        3.97      4.12 o
   8   3   8       14.91       15.17      4.23 o
   9   3   8        0.44        0.78      4.00 o
  10   3   8        5.03        5.53      5.40 o
  11   3   8        4.13       -0.46      7.81 o
  12   3   8       32.65       34.88      4.50 o
 -18   4   8        0.67        1.21      3.78 o
 -17   4   8        5.46        6.80      3.80 o
 -16   4   8        4.39        0.59      3.76 o
 -15   4   8       31.60       40.63      5.57 o
 -14   4   8        2.34       -0.21      3.37 o
 -13   4   8       14.59       12.95      3.43 o
 -12   4   8       18.72       21.10      4.22 o
 -11   4   8       88.02       84.35      3.98 o
 -10   4   8        2.46        1.42      2.43 o
  -9   4   8       14.22       14.27      2.70 o
  -8   4   8       69.57       67.34      2.51 o
  -7   4   8      136.68      127.43      2.68 o
  -6   4   8      312.28      306.42      7.06 o
  -5   4   8        5.83        4.53      1.28 o
  -4   4   8       25.67       26.16      1.55 o
  -3   4   8       90.81       97.86      2.14 o
  -2   4   8      156.31      172.11      4.08 o
  -1   4   8       36.87       39.11      2.18 o
   0   4   8       71.16       78.73      2.94 o
   1   4   8        1.25        0.35      1.97 o
   2   4   8       34.70       44.16      2.68 o
   3   4   8       27.30       29.69      2.51 o
   4   4   8        0.92       -0.69      2.16 o
   5   4   8        0.00        2.32      3.16 o
   6   4   8       33.60       34.16      4.19 o
   7   4   8      147.73      152.90      5.56 o
   8   4   8        0.10        2.82      3.52 o
   9   4   8        2.62        4.56      3.48 o
  10   4   8        0.62        0.45      3.63 o
  11   4   8        1.08        3.42      3.61 o
  12   4   8        0.02        4.13      5.10 o
 -18   5   8       19.14       15.51      6.42 o
 -17   5   8        5.48        8.80      3.68 o
 -16   5   8        0.06       -1.34      3.79 o
 -15   5   8       23.76       23.09      4.12 o
 -14   5   8        2.32       -0.75      3.35 o
 -13   5   8        0.11        0.59      3.21 o
 -12   5   8      107.81      121.64      4.96 o
 -11   5   8       96.06      103.02      5.71 o
 -10   5   8       69.25       72.73      5.23 o
  -9   5   8      244.84      245.98      6.19 o
  -8   5   8      644.19      624.58     11.85 o
  -7   5   8      120.26      100.94      2.88 o
  -6   5   8       51.02       48.70      2.07 o
  -5   5   8        1.61        2.54      1.52 o
  -4   5   8        1.30        1.19      1.48 o
  -3   5   8       24.98       25.04      1.81 o
  -2   5   8      410.96      397.23      8.98 o
  -1   5   8       50.33       59.11      2.54 o
   0   5   8        2.67        4.66      1.95 o
   1   5   8      184.85      184.19      7.06 o
   2   5   8       10.93        6.43      3.06 o
   3   5   8        4.64        5.05      3.21 o
   4   5   8       26.74       26.34      3.53 o
   5   5   8        2.18        1.63      3.28 o
   6   5   8       43.58       45.33      4.00 o
   7   5   8        1.71        0.22      3.34 o
   8   5   8       11.57       10.90      3.79 o
   9   5   8       14.10       11.49      4.05 o
  10   5   8        2.85        2.98      3.71 o
  11   5   8        1.03        3.04      3.70 o
 -17   6   8        4.79       -0.08      3.99 o
 -16   6   8        1.07        0.69      3.67 o
 -15   6   8        5.01       -2.58      3.98 o
 -14   6   8        9.96        7.89      4.12 o
 -13   6   8       28.82       35.20      4.24 o
 -12   6   8        0.09        1.89      3.44 o
 -11   6   8        5.91        4.67      3.34 o
 -10   6   8      202.59      224.96      9.71 o
  -9   6   8      642.71      661.74     11.06 o
  -8   6   8      105.03       91.76      5.71 o
  -7   6   8      185.21      177.22      5.32 o
  -6   6   8       43.86       40.21      2.63 o
  -5   6   8        7.74        6.96      1.81 o
  -4   6   8       87.52       86.44      2.52 o
  -3   6   8        5.22        4.47      1.68 o
  -2   6   8       79.98       79.81      2.75 o
  -1   6   8       15.87        9.14      1.91 o
   0   6   8      223.89      253.08      5.04 o
   1   6   8       19.31        9.49      2.72 o
   2   6   8       73.22       85.66      4.35 o
   3   6   8       35.27       37.29      3.68 o
   4   6   8        1.54        3.40      3.35 o
   5   6   8        1.24        0.15      3.41 o
   6   6   8        2.31        3.58      3.47 o
   7   6   8        7.69       11.03      3.67 o
   8   6   8       57.75       62.99      4.99 o
   9   6   8        0.87        0.75      3.66 o
  10   6   8        7.47        7.20      4.08 o
 -16   7   8        3.54        4.78      4.12 o
 -15   7   8        6.25        8.71      3.78 o
 -14   7   8        4.05        3.91      3.46 o
 -13   7   8        0.26        0.79      3.60 o
 -12   7   8       56.56       58.82      4.79 o
 -11   7   8       31.29       27.48      3.87 o
 -10   7   8      109.39      107.79      4.99 o
  -9   7   8        7.08        6.35      2.57 o
  -8   7   8       15.11       14.10      3.00 o
  -7   7   8        0.02       -0.73      3.09 o
  -6   7   8      184.68      186.55      7.74 o
  -5   7   8      211.85      205.52      8.52 o
  -4   7   8        5.37        3.64      2.08 o
  -3   7   8       21.18       19.20      2.30 o
  -2   7   8        0.11        1.12      2.27 o
  -1   7   8       20.98       24.20      2.73 o
   0   7   8        2.03        4.45      2.59 o
   1   7   8        6.77        4.64      2.67 o
   2   7   8        4.09        2.42      2.66 o
   3   7   8       16.51       10.67      3.51 o
   4   7   8       46.00       58.56      4.52 o
   5   7   8        4.28       -0.19      3.57 o
   6   7   8       23.77       29.52      4.27 o
   7   7   8        0.03       -0.47      3.61 o
   8   7   8        1.33        0.55      3.69 o
   9   7   8        3.59        3.77      3.63 o
 -15   8   8        6.30        4.10      3.78 o
 -14   8   8        6.05       10.20      3.80 o
 -13   8   8       42.53       48.07      4.76 o
 -12   8   8       23.23       20.93      4.03 o
 -11   8   8       27.56       19.98      3.73 o
 -10   8   8        3.31        6.04      3.37 o
  -9   8   8        3.52        2.59      2.67 o
  -8   8   8       59.32       54.81      3.80 o
  -7   8   8        4.50        4.28      2.83 o
  -6   8   8       62.63       60.89      3.20 o
  -5   8   8      110.29      112.59      4.62 o
  -4   8   8      267.20      252.83      6.66 o
  -3   8   8        3.34        2.27      3.06 o
  -2   8   8       11.61       13.49      2.68 o
  -1   8   8        0.32        0.98      2.43 o
   0   8   8        1.06        1.75      2.49 o
   1   8   8        9.64       12.59      2.91 o
   2   8   8       14.55       17.35      2.96 o
   3   8   8       97.00       99.60      4.99 o
   4   8   8        4.07        7.39      3.72 o
   5   8   8        0.29        1.51      3.76 o
   6   8   8        5.15        4.07      3.78 o
   7   8   8        0.09       -4.00      4.00 o
   8   8   8        2.06        2.53      3.47 o
 -13   9   8        0.63        3.84      3.67 o
 -12   9   8        4.01        7.61      3.66 o
 -11   9   8       59.59       68.19      4.87 o
 -10   9   8        1.54        4.36      3.87 o
  -9   9   8        8.56       10.63      3.07 o
  -8   9   8        0.01        1.21      2.86 o
  -7   9   8        4.46        3.49      2.86 o
  -6   9   8       19.16       12.49      3.05 o
  -5   9   8       35.59       35.63      4.26 o
  -4   9   8       48.77       59.81      6.03 o
  -3   9   8       86.91       73.47      4.23 o
  -2   9   8       58.45       70.86      4.21 o
  -1   9   8        2.02        2.60      3.01 o
   0   9   8        1.34        1.71      2.69 o
   1   9   8        3.62        4.35      2.80 o
   2   9   8       33.82       31.86      3.33 o
   3   9   8       12.95       21.37      3.30 o
   4   9   8        4.72        7.12      2.91 o
   5   9   8        4.21        5.29      3.83 o
   6   9   8        2.97        0.44      3.53 o
   7   9   8        2.59       -3.48      5.09 o
 -12  10   8        0.59        6.61      5.69 o
 -11  10   8        3.05        7.15      3.59 o
 -10  10   8       13.38       16.24      4.53 o
  -9  10   8        3.33        8.70      6.44 o
  -8  10   8       10.51       11.04      4.13 o
  -7  10   8        4.97        5.50      3.77 o
  -6  10   8       43.82       40.66      6.55 o
  -5  10   8        7.21        6.48      3.55 o
  -4  10   8        0.55       -1.89      3.39 o
  -3  10   8       50.71       49.61      5.16 o
  -2  10   8       22.87       16.62      4.55 o
  -1  10   8        8.36        6.61      3.55 o
   0  10   8        2.69        3.04      3.33 o
   1  10   8        5.65        5.68      3.51 o
   2  10   8        5.90       14.09      3.95 o
   3  10   8        7.46        5.35      3.29 o
   4  10   8        3.37        0.66      2.96 o
   5  10   8        0.08        0.57      4.36 o
  -8  11   8        0.99        3.89      4.58 o
  -7  11   8        0.46       -0.03      4.71 o
  -6  11   8        2.91        4.38      5.27 o
  -5  11   8        4.31        3.81      3.75 o
  -4  11   8        0.29       -1.11      3.71 o
  -3  11   8        0.91        3.24      3.74 o
  -2  11   8        0.20       -2.09      3.94 o
  -1  11   8       10.52        9.26      4.67 o
   0  11   8       20.70       17.77      4.79 o
   1  11   8        4.56        1.43      3.60 o
   2  11   8        3.00        6.56      4.85 o
   3  11   8        1.27        8.52      7.27 o
  -4  12   8        5.36        3.04      5.53 o
  -3  12   8        0.09       -3.26      5.69 o
  -2  12   8        0.41       -1.40      5.29 o
 -20   1   9        0.22       -6.84      6.84 o
 -19   1   9       65.72       64.98      5.10 o
 -18   1   9        6.98        8.81      3.56 o
 -17   1   9        1.93        6.85      2.87 o
 -16   1   9        1.10        0.37      2.79 o
 -15   1   9        7.77       10.96      3.93 o
 -14   1   9       53.78       62.66      6.47 o
 -13   1   9        3.66        7.89      2.87 o
 -12   1   9       85.69       90.94      6.79 o
 -11   1   9      490.12      450.87      6.92 o
 -10   1   9      166.32      166.01      3.90 o
  -9   1   9       38.65       34.71      2.44 o
  -8   1   9       27.06       30.73      2.27 o
  -7   1   9       44.02       42.46      2.58 o
  -6   1   9       29.90       29.10      2.13 o
  -5   1   9      963.10      864.33      9.55 o
  -4   1   9      996.68      923.05     18.52 o
  -3   1   9      933.96      855.90     13.38 o
  -2   1   9       70.82       69.26      4.49 o
  -1   1   9        1.53        2.63      1.23 o
   0   1   9        5.64        7.55      2.05 o
   1   1   9      178.71      185.16      7.52 o
   2   1   9      153.66      141.65      3.69 o
   3   1   9      162.49      164.84      5.00 o
   4   1   9       71.49       73.13      3.18 o
   5   1   9       16.31       15.41      2.43 o
   6   1   9       12.34       10.06      2.42 o
   7   1   9        0.04       -0.60      2.31 o
   8   1   9        3.79        0.63      2.96 o
   9   1   9        1.12        2.87      2.78 o
  10   1   9        0.10        3.70      3.65 o
  11   1   9        5.88       10.11      5.30 o
  12   1   9       27.05       27.82      7.01 o
 -19   2   9        0.04       -2.14      3.81 o
 -18   2   9        2.75        1.86      3.72 o
 -17   2   9       31.97       35.76      4.53 o
 -16   2   9       18.79       20.03      3.02 o
 -15   2   9       34.11       40.53      4.07 o
 -14   2   9        2.89        2.17      2.79 o
 -13   2   9      362.59      332.24     11.47 o
 -12   2   9       20.07       20.40      2.94 o
 -11   2   9        6.42        4.37      2.17 o
 -10   2   9        6.42        9.48      2.27 o
  -9   2   9       59.89       58.48      2.75 o
  -8   2   9       74.30       76.63      2.75 o
  -7   2   9      904.48      854.77      7.81 o
  -6   2   9     1077.67     1093.95      7.73 o
  -5   2   9      148.07      133.30      2.65 o
  -4   2   9      125.66      126.00      3.13 o
  -3   2   9        0.57       -0.24      1.36 o
  -2   2   9      214.93      191.60      7.72 o
  -1   2   9      403.66      359.62     13.02 o
   0   2   9      171.19      163.49      3.73 o
   1   2   9      104.70      111.51      3.35 o
   2   2   9       11.41       15.87      2.23 o
   3   2   9       11.54       13.22      2.28 o
   4   2   9        8.14        8.17      2.20 o
   5   2   9        8.68        6.44      2.29 o
   6   2   9       10.70       11.13      3.11 o
   7   2   9        1.47        0.37      2.86 o
   8   2   9       13.19       13.35      3.80 o
   9   2   9       24.41       21.20      4.27 o
  10   2   9        1.27       -0.08      3.83 o
  11   2   9        5.91        3.48      3.94 o
  12   2   9       18.70        6.97      5.75 o
 -19   3   9        4.65        5.81      6.93 o
 -18   3   9        1.50        1.13      4.57 o
 -17   3   9        7.66        5.22      3.60 o
 -16   3   9        2.20        0.15      3.56 o
 -15   3   9       16.01       14.38      3.66 o
 -14   3   9        0.22        2.21      3.76 o
 -13   3   9       16.69       16.83      2.88 o
 -12   3   9        0.54        3.64      2.65 o
 -11   3   9        0.98        0.50      2.48 o
 -10   3   9       59.48       59.39      2.93 o
  -9   3   9       30.27       27.64      2.45 o
  -8   3   9      401.82      386.40      6.51 o
  -7   3   9      796.25      784.66     18.57 o
  -6   3   9       24.99       22.99      1.65 o
  -5   3   9      149.59      134.17      4.47 o
  -4   3   9       15.26       15.76      1.59 o
  -3   3   9       13.78       13.69      1.50 o
  -2   3   9        1.52        2.39      1.68 o
  -1   3   9        6.82       10.80      2.55 o
   0   3   9      101.58       80.80      3.47 o
   1   3   9       17.46       11.16      2.45 o
   2   3   9        2.16        3.53      2.01 o
   3   3   9        4.09        2.50      2.05 o
   4   3   9        2.74        4.64      2.06 o
   5   3   9        7.02       10.49      2.78 o
   6   3   9       19.39       12.53      4.20 o
   7   3   9       13.76       13.70      4.19 o
   8   3   9        8.89        9.03      4.03 o
   9   3   9       11.91       12.76      4.40 o
  10   3   9        0.29        2.58      4.68 o
  11   3   9        0.96        0.59      3.67 o
  12   3   9        5.95        1.02      5.59 o
 -18   4   9        8.33        5.37      3.81 o
 -17   4   9        9.77        9.87      3.49 o
 -16   4   9       71.21       73.15      4.98 o
 -15   4   9        1.04        2.40      3.38 o
 -14   4   9       16.94       20.21      3.74 o
 -13   4   9       26.68       20.18      5.50 o
 -12   4   9       36.29       35.47      5.24 o
 -11   4   9       55.20       47.29      3.45 o
 -10   4   9      198.67      196.05      5.06 o
  -9   4   9       42.52       44.21      2.83 o
  -8   4   9        8.79       10.92      2.02 o
  -7   4   9     1911.41     1883.28     20.31 o
  -6   4   9      158.60      152.96      2.89 o
  -5   4   9        0.86        1.96      1.43 o
  -4   4   9       24.63       22.97      1.67 o
  -3   4   9       83.71       83.88      2.73 o
  -2   4   9       36.46       42.16      2.34 o
  -1   4   9      463.55      457.37     11.47 o
   0   4   9      549.26      521.97     14.16 o
   1   4   9        4.41        7.98      2.28 o
   2   4   9       32.10       26.86      3.04 o
   3   4   9        1.21        0.89      3.16 o
   4   4   9        0.82       -1.40      3.25 o
   5   4   9       65.84       75.67      4.52 o
   6   4   9        4.70        2.67      3.36 o
   7   4   9       20.36       27.08      3.94 o
   8   4   9       24.25       28.43      4.30 o
   9   4   9        2.71        2.56      3.99 o
  10   4   9        8.69        4.94      3.87 o
  11   4   9        0.06        0.53      6.28 o
 -17   5   9       11.67       15.64      3.84 o
 -16   5   9        9.06       11.29      4.19 o
 -15   5   9       12.72       11.57      3.76 o
 -14   5   9        0.13       -1.05      3.49 o
 -13   5   9       36.76       33.83      5.32 o
 -12   5   9       20.59       16.96      4.55 o
 -11   5   9      221.99      209.37      7.34 o
 -10   5   9       35.86       32.12      3.27 o
  -9   5   9      408.44      384.34     16.34 o
  -8   5   9       75.54       70.39      3.11 o
  -7   5   9      119.74      118.96      3.20 o
  -6   5   9      138.78      145.29      3.78 o
  -5   5   9       10.88       10.23      1.61 o
  -4   5   9       69.14       71.32      2.16 o
  -3   5   9       40.99       43.84      2.15 o
  -2   5   9      241.41      216.21      7.09 o
  -1   5   9       47.05       37.42      2.47 o
   0   5   9       14.64       13.53      2.41 o
   1   5   9       40.65       52.12      4.40 o
   2   5   9       27.35       42.54      4.10 o
   3   5   9        6.32        6.54      3.31 o
   4   5   9        4.82        3.75      3.36 o
   5   5   9       33.78       35.99      4.20 o
   6   5   9        7.90       11.92      3.85 o
   7   5   9        4.70        6.44      3.81 o
   8   5   9        7.09        3.82      3.65 o
   9   5   9       21.90       18.51      4.31 o
  10   5   9        1.00       -1.32      3.96 o
 -16   6   9        0.39       -3.16      3.63 o
 -15   6   9        0.12        0.75      3.74 o
 -14   6   9       12.66       12.86      3.93 o
 -13   6   9        0.25        1.44      3.67 o
 -12   6   9        1.71       -1.66      3.39 o
 -11   6   9        0.05        0.12      3.50 o
 -10   6   9      151.54      165.93      6.82 o
  -9   6   9       64.84       62.82      5.02 o
  -8   6   9       14.32       13.46      2.45 o
  -7   6   9       86.60       82.40      5.61 o
  -6   6   9      199.32      194.74      5.43 o
  -5   6   9       11.39       12.73      1.84 o
  -4   6   9       29.69       28.99      2.07 o
  -3   6   9        0.63        1.27      1.74 o
  -2   6   9       76.25       63.82      3.66 o
  -1   6   9       74.44       62.00      2.77 o
   0   6   9      132.91      133.31      4.32 o
   1   6   9       14.31       14.84      3.59 o
   2   6   9        8.58       15.02      3.52 o
   3   6   9       22.67       17.20      3.60 o
   4   6   9       22.49       28.72      4.13 o
   5   6   9        6.19        8.86      3.76 o
   6   6   9       14.30       20.29      4.02 o
   7   6   9        0.99        1.80      3.47 o
   8   6   9        3.36        1.21      3.64 o
   9   6   9        5.39        8.18      3.94 o
 -15   7   9        1.73        0.70      3.67 o
 -14   7   9       10.36        6.57      3.81 o
 -13   7   9        0.77        0.65      3.61 o
 -12   7   9       37.68       42.49      4.31 o
 -11   7   9        8.87       10.19      3.57 o
 -10   7   9       36.15       42.57      5.04 o
  -9   7   9       63.96       55.15      5.06 o
  -8   7   9       16.11       15.13      2.94 o
  -7   7   9       73.09       66.23      4.49 o
  -6   7   9       21.29       19.15      2.47 o
  -5   7   9      417.04      410.75     12.59 o
  -4   7   9        4.15        1.77      2.12 o
  -3   7   9       60.94       56.72      3.55 o
  -2   7   9       76.08       65.25      3.38 o
  -1   7   9        1.22        1.34      2.54 o
   0   7   9        0.10        2.37      2.63 o
   1   7   9        3.21        8.82      2.77 o
   2   7   9      108.48      136.15      7.08 o
   3   7   9        9.86        7.10      3.63 o
   4   7   9        3.24        8.32      3.67 o
   5   7   9       70.21       77.89      5.16 o
   6   7   9        6.07        5.18      4.00 o
   7   7   9        1.61       -1.71      4.07 o
   8   7   9        0.69        0.69      3.86 o
 -14   8   9        8.33       12.32      4.05 o
 -13   8   9        7.87        7.97      3.79 o
 -12   8   9        2.67        1.92      3.71 o
 -11   8   9       14.66       15.12      3.87 o
 -10   8   9       15.20       20.38      3.86 o
  -9   8   9       36.32       36.43      3.85 o
  -8   8   9       45.71       44.74      3.77 o
  -7   8   9       43.66       44.45      4.41 o
  -6   8   9       86.87       75.68      5.66 o
  -5   8   9       19.43       22.22      2.72 o
  -4   8   9       61.57       51.88      3.74 o
  -3   8   9      198.03      185.41      7.01 o
  -2   8   9        6.15        8.47      2.67 o
  -1   8   9        0.44        1.24      2.57 o
   0   8   9        0.45        1.59      2.60 o
   1   8   9       11.30       17.67      3.18 o
   2   8   9        5.64        6.85      2.92 o
   3   8   9        6.46        7.02      3.30 o
   4   8   9       19.05       22.15      4.01 o
   5   8   9       13.44       20.95      4.25 o
   6   8   9       14.73       15.08      3.93 o
   7   8   9        2.18        1.14      6.10 o
 -13   9   9        6.54        6.52      4.93 o
 -12   9   9       14.45       15.64      3.74 o
 -11   9   9        4.96        4.87      3.62 o
 -10   9   9        0.15        1.81      3.07 o
  -9   9   9        2.19        0.73      3.99 o
  -8   9   9        3.83        4.25      2.91 o
  -7   9   9        0.06       -0.03      3.50 o
  -6   9   9        4.97        4.98      3.67 o
  -5   9   9        0.40       -0.53      3.51 o
  -4   9   9       93.27       94.61      5.61 o
  -3   9   9       71.37       74.56      4.58 o
  -2   9   9       51.51       47.05      4.18 o
  -1   9   9        0.21       -0.43      3.40 o
   0   9   9        7.02        6.23      2.85 o
   1   9   9        0.75        2.91      2.93 o
   2   9   9       29.49       37.34      5.17 o
   3   9   9       16.71       19.86      4.06 o
   4   9   9        6.29        7.62      3.64 o
   5   9   9       12.28        7.94      3.72 o
 -12  10   9        2.89       -0.22      5.55 o
 -11  10   9        3.15        2.30      4.30 o
 -10  10   9        1.74        1.93      4.38 o
  -9  10   9       28.56       18.29      7.08 o
  -8  10   9        4.51        3.92      3.65 o
  -7  10   9        2.81        1.82      3.44 o
  -6  10   9        1.81        2.12      5.73 o
  -5  10   9        1.78        0.78      3.20 o
  -4  10   9       13.81       13.88      3.86 o
  -3  10   9       61.34       59.26      5.36 o
  -2  10   9        0.01        0.47      4.19 o
  -1  10   9        4.87        3.50      3.22 o
   0  10   9       12.92       11.44      3.75 o
   1  10   9        0.57        1.69      3.51 o
   2  10   9        1.50        2.61      3.75 o
   3  10   9        3.45        3.57      3.65 o
   4  10   9        0.00        2.83      4.20 o
  -7  11   9        0.50        0.75      4.17 o
  -6  11   9        5.96        5.08      5.42 o
  -5  11   9        0.81        0.99      5.76 o
  -4  11   9        0.04        0.86      3.73 o
  -3  11   9        1.42        3.90      3.67 o
  -2  11   9        1.36        1.41      4.05 o
  -1  11   9       25.38       23.35      4.79 o
   0  11   9       14.52        8.88      5.80 o
   1  11   9        0.01       -6.52      6.52 o
   2  11   9        0.45        3.00      7.27 o
 -19   0  10        2.15        4.96      4.45 o
 -18   0  10       34.30       40.46      4.78 o
 -17   0  10       89.35      107.83      6.59 o
 -16   0  10        2.68        5.13      5.80 o
 -15   0  10        1.63        7.60      6.20 o
 -14   0  10        0.06       -2.84      3.45 o
 -13   0  10       36.14       43.04      4.17 o
 -12   0  10      125.50      119.41      5.42 o
 -11   0  10      372.07      270.07      7.01 o
 -10   0  10      454.62      447.56     25.94 o
  -9   0  10      499.00      436.96     22.66 o
  -8   0  10      159.38      154.81      6.29 o
  -7   0  10       39.67       32.64      3.03 o
  -6   0  10        7.74       10.29      2.48 o
  -5   0  10      515.63      471.73     17.60 o
  -4   0  10      161.01      164.00     17.41 o
  -3   0  10     4882.77     4739.41     33.89 o
  -2   0  10       23.39       26.75      3.66 o
  -1   0  10      312.78      327.64      7.13 o
   0   0  10        6.29        2.03      3.23 o
   1   0  10      103.24       95.69      4.93 o
   2   0  10        1.75        8.28      3.59 o
   3   0  10      178.26      185.51     20.06 o
   4   0  10      139.72      149.56     16.62 o
   5   0  10       36.63       39.04      4.47 o
   6   0  10        7.11        5.15      3.74 o
   7   0  10        0.02       -1.28      3.63 o
   8   0  10        2.79       -0.14      3.62 o
   9   0  10        0.03       -0.18      5.14 o
  10   0  10        2.89       -0.97      5.07 o
 -20   1  10        4.18        8.11      6.12 o
 -19   1  10        3.77        4.53      3.31 o
 -18   1  10        4.82        7.07      2.96 o
 -17   1  10        9.75       12.07      3.06 o
 -16   1  10       19.83       23.09      4.83 o
 -15   1  10       10.82       16.69      4.40 o
 -14   1  10       64.36       63.36      3.88 o
 -13   1  10        1.59        1.44      2.38 o
 -12   1  10       68.19       68.99      3.33 o
 -11   1  10       18.87       13.73      2.40 o
 -10   1  10        1.93        1.38      2.25 o
  -9   1  10        5.08       -0.02      2.10 o
  -8   1  10      101.44      102.59      3.28 o
  -7   1  10       90.14       81.37      2.76 o
  -6   1  10       20.81       19.40      2.03 o
  -5   1  10     1234.80     1161.08     38.69 o
  -4   1  10       19.06       21.43      2.57 o
  -3   1  10        1.15        2.18      1.87 o
  -2   1  10       20.37       23.95      3.43 o
  -1   1  10        2.90        1.11      2.30 o
   0   1  10       64.93       57.83      2.94 o
   1   1  10       75.91       76.68      4.21 o
   2   1  10       99.83      103.29      3.81 o
   3   1  10        0.29        2.77      2.36 o
   4   1  10       20.11       23.13      2.68 o
   5   1  10        3.94        6.72      2.38 o
   6   1  10        0.96        0.39      2.39 o
   7   1  10        5.13        3.43      2.93 o
   8   1  10        0.11       -1.69      3.12 o
   9   1  10        0.29       -2.90      2.90 o
  10   1  10        0.12        1.46      5.41 o
  11   1  10        1.40        1.49      5.55 o
 -19   2  10        3.37        6.76      7.48 o
 -18   2  10        8.73        7.92      3.80 o
 -17   2  10       71.51       86.34      6.92 o
 -16   2  10        0.84        3.76      3.85 o
 -15   2  10       12.17       19.78      4.44 o
 -14   2  10        0.89        1.17      2.76 o
 -13   2  10      124.86      122.46      5.05 o
 -12   2  10        1.14        3.53      2.32 o
 -11   2  10        1.51       -0.51      2.16 o
 -10   2  10       13.14       19.36      2.35 o
  -9   2  10      475.51      418.69      6.88 o
  -8   2  10       50.23       51.96      2.68 o
  -7   2  10        2.48        2.13      2.07 o
  -6   2  10      255.29      230.76      3.52 o
  -5   2  10     1648.61     1579.49     34.15 o
  -4   2  10      175.01      167.07      7.54 o
  -3   2  10      591.00      542.83     14.65 o
  -2   2  10      647.22      687.18      9.08 o
  -1   2  10        3.25        5.51      2.62 o
   0   2  10       17.70       20.66      2.93 o
   1   2  10       21.28       15.94      2.39 o
   2   2  10       65.31       58.45      3.03 o
   3   2  10      163.97      148.83      6.22 o
   4   2  10       30.80       27.88      2.69 o
   5   2  10       30.76       29.48      2.89 o
   6   2  10        0.98        1.22      2.90 o
   7   2  10        0.65        0.73      2.97 o
   8   2  10        0.19       -0.77      3.88 o
   9   2  10        0.14       -0.46      3.76 o
  10   2  10       17.81       14.42      3.86 o
  11   2  10        2.20       -0.42      6.05 o
 -19   3  10        0.69        6.12      6.12 o
 -18   3  10        0.19       -2.23      3.63 o
 -17   3  10        0.97        0.80      3.41 o
 -16   3  10        6.78       10.02      3.82 o
 -15   3  10       88.99      116.11      5.46 o
 -14   3  10       33.33       42.61      4.56 o
 -13   3  10       22.06       27.80      3.20 o
 -12   3  10       36.99       38.81      3.88 o
 -11   3  10       61.42       60.38      3.10 o
 -10   3  10        2.55        1.70      2.08 o
  -9   3  10       36.37       32.65      2.51 o
  -8   3  10      285.87      289.09      6.01 o
  -7   3  10        0.33        0.03      2.06 o
  -6   3  10       38.19       35.95      2.17 o
  -5   3  10     1509.52     1433.54     40.28 o
  -4   3  10      174.87      182.64      4.47 o
  -3   3  10        2.93        2.35      1.74 o
  -2   3  10       34.17       33.68      2.15 o
  -1   3  10       18.00       21.02      2.94 o
   0   3  10       73.72       88.16      3.89 o
   1   3  10      506.21      451.40      9.65 o
   2   3  10       95.52       90.92      6.62 o
   3   3  10       22.91       27.25      2.58 o
   4   3  10        3.79        2.19      2.65 o
   5   3  10        0.01        1.57      2.76 o
   6   3  10       17.55       29.39      4.77 o
   7   3  10        1.35        1.02      3.92 o
   8   3  10        0.28        0.06      3.83 o
   9   3  10        8.91       15.94      3.94 o
  10   3  10        0.23       -0.21      3.78 o
 -18   4  10        0.35       -0.03      3.63 o
 -17   4  10        1.28        3.69      3.40 o
 -16   4  10        1.74        1.13      3.65 o
 -15   4  10       47.13       57.81      4.58 o
 -14   4  10       10.42        8.88      4.27 o
 -13   4  10       11.09       13.38      4.27 o
 -12   4  10        1.93       -0.63      2.61 o
 -11   4  10        7.27        1.82      2.63 o
 -10   4  10        3.86        2.10      2.27 o
  -9   4  10       89.22       88.79      3.37 o
  -8   4  10      160.51      149.21      3.98 o
  -7   4  10      525.42      464.31     15.85 o
  -6   4  10        0.56        0.93      1.60 o
  -5   4  10      114.46      108.52      4.95 o
  -4   4  10       97.94       99.94      2.95 o
  -3   4  10       18.44       16.57      2.05 o
  -2   4  10       17.75       14.47      2.01 o
  -1   4  10        0.71        3.08      2.47 o
   0   4  10      296.07      302.34      9.07 o
   1   4  10       98.07       80.66      8.08 o
   2   4  10       22.49       23.83      2.71 o
   3   4  10        1.62        0.46      3.07 o
   4   4  10        0.01        0.51      3.50 o
   5   4  10        0.62        0.22      3.49 o
   6   4  10        0.15        0.61      3.45 o
   7   4  10       16.93       25.44      3.98 o
   8   4  10        3.26        6.36      3.77 o
   9   4  10       12.74       12.64      3.97 o
  10   4  10        0.10        7.27      5.69 o
 -17   5  10        2.36        1.54      3.54 o
 -16   5  10        9.77       12.22      3.53 o
 -15   5  10       25.53       27.49      4.00 o
 -14   5  10        1.09        2.07      3.52 o
 -13   5  10        0.06       -0.97      4.39 o
 -12   5  10        0.77       -0.92      3.89 o
 -11   5  10        2.33        2.49      4.08 o
 -10   5  10        1.17        1.15      2.60 o
  -9   5  10        4.04        4.08      2.62 o
  -8   5  10        0.01        2.96      2.20 o
  -7   5  10       30.42       26.36      2.18 o
  -6   5  10      124.39      118.46      3.18 o
  -5   5  10       60.16       55.90      2.16 o
  -4   5  10       53.04       48.72      2.27 o
  -3   5  10       38.64       30.13      2.14 o
  -2   5  10        4.94        4.14      2.36 o
  -1   5  10        0.04       -0.72      2.43 o
   0   5  10        7.48       12.58      2.55 o
   1   5  10      258.30      265.55      6.50 o
   2   5  10       17.73       17.95      3.60 o
   3   5  10        2.28       -0.03      3.30 o
   4   5  10        1.02        0.12      3.53 o
   5   5  10        0.38       -0.54      3.79 o
   6   5  10       38.38       55.09      4.82 o
   7   5  10        4.91       11.43      3.91 o
   8   5  10        5.69        9.92      3.66 o
   9   5  10       10.41        4.88      5.58 o
 -16   6  10        9.20       11.27      3.99 o
 -15   6  10       19.66       20.72      3.95 o
 -14   6  10        6.66        7.89      3.93 o
 -13   6  10        0.95        0.23      3.59 o
 -12   6  10       24.09       23.53      4.68 o
 -11   6  10       14.22       14.63      4.23 o
 -10   6  10       34.39       28.96      4.43 o
  -9   6  10       47.02       46.64      3.51 o
  -8   6  10      137.39      134.77      5.28 o
  -7   6  10       38.23       34.69      2.66 o
  -6   6  10       34.24       28.16      2.24 o
  -5   6  10       10.10       11.61      1.89 o
  -4   6  10       63.79       70.74      2.67 o
  -3   6  10      128.24      120.70      3.11 o
  -2   6  10        0.31        0.16      2.16 o
  -1   6  10      248.88      249.25      6.29 o
   0   6  10       46.03       44.64      3.90 o
   1   6  10        4.35        5.34      3.22 o
   2   6  10       10.62       14.23      3.56 o
   3   6  10        8.76       16.11      3.78 o
   4   6  10       21.94       33.07      4.39 o
   5   6  10        0.10        1.14      3.62 o
   6   6  10        2.34        4.09      4.02 o
   7   6  10       72.34       77.37      5.46 o
   8   6  10        2.98       -1.41      3.82 o
 -15   7  10        2.07        1.86      3.64 o
 -14   7  10        0.35        1.13      3.62 o
 -13   7  10       11.71       13.10      3.49 o
 -12   7  10        5.36        6.10      3.43 o
 -11   7  10       15.18       16.38      3.69 o
 -10   7  10       14.08       12.69      4.25 o
  -9   7  10        7.48        5.07      3.75 o
  -8   7  10       61.96       55.96      5.79 o
  -7   7  10        2.42        2.95      2.30 o
  -6   7  10        2.13        3.49      2.29 o
  -5   7  10        4.25        3.76      2.08 o
  -4   7  10        0.06       -1.64      2.05 o
  -3   7  10        1.65        1.25      2.05 o
  -2   7  10        1.16        2.27      2.82 o
  -1   7  10        9.09        6.81      2.58 o
   0   7  10        5.08        7.45      3.14 o
   1   7  10        0.67       -2.44      3.24 o
   2   7  10       35.88       29.25      3.86 o
   3   7  10       29.80       37.53      4.55 o
   4   7  10       12.47       13.00      5.39 o
   5   7  10        7.46        9.67      3.87 o
   6   7  10        1.12       -3.35      3.67 o
   7   7  10        0.15        2.29      4.45 o
 -14   8  10        1.77       -0.13      3.68 o
 -13   8  10        0.15        1.30      3.54 o
 -12   8  10       17.11       15.07      4.04 o
 -11   8  10        0.01       -0.27      3.36 o
 -10   8  10       16.69       12.41      3.72 o
  -9   8  10        9.76        6.41      3.30 o
  -8   8  10       10.22        7.72      4.11 o
  -7   8  10       20.74       15.54      2.97 o
  -6   8  10        3.06        7.38      3.60 o
  -5   8  10        1.66       -0.37      2.34 o
  -4   8  10        1.43        1.05      2.79 o
  -3   8  10       29.13       33.24      3.04 o
  -2   8  10       26.97       26.58      3.03 o
  -1   8  10        4.02        1.94      2.82 o
   0   8  10       23.75       18.56      3.07 o
   1   8  10        0.83       -0.02      3.23 o
   2   8  10        1.45        1.68      3.56 o
   3   8  10       25.75       20.78      3.88 o
   4   8  10       15.71       22.56      6.64 o
   5   8  10       12.72       10.44      4.07 o
 -13   9  10        3.98        2.29      3.83 o
 -12   9  10        6.26        4.72      3.48 o
 -11   9  10        6.37        8.52      3.66 o
 -10   9  10        7.64        5.63      3.21 o
  -9   9  10        0.08        2.61      3.01 o
  -8   9  10        5.60        6.93      3.91 o
  -7   9  10       16.25       13.81      4.01 o
  -6   9  10        1.48        4.31      3.71 o
  -5   9  10       21.37       21.01      5.49 o
  -4   9  10        7.63        8.34      3.87 o
  -3   9  10       75.49       67.92      4.57 o
  -2   9  10       18.42       20.84      3.81 o
  -1   9  10        6.92       10.48      2.93 o
   0   9  10        0.20        1.16      2.55 o
   1   9  10        0.01        0.25      2.97 o
   2   9  10        1.22        1.98      3.60 o
   3   9  10        0.76        3.44      3.76 o
   4   9  10       15.77        8.97      3.97 o
 -11  10  10        4.53       12.79      6.95 o
 -10  10  10       13.82       17.78      6.86 o
  -9  10  10        0.20        6.60      4.28 o
  -8  10  10        0.25       15.33      5.75 o
  -7  10  10        0.08       -0.90      4.95 o
  -6  10  10        0.00       -0.06      5.17 o
  -5  10  10        3.79        5.98      5.68 o
  -4  10  10       46.84       34.92      4.67 o
  -3  10  10       14.03       10.47      4.18 o
  -2  10  10       13.65       17.19      4.74 o
  -1  10  10       21.53       20.79      3.72 o
   0  10  10       10.49        7.54      3.78 o
   1  10  10        0.91       -1.49      3.82 o
   2  10  10        5.57        3.47      4.99 o
   3  10  10        2.01        3.71      5.05 o
  -7  11  10        2.16        1.50      4.34 o
  -6  11  10        0.04       -1.29      5.24 o
  -5  11  10        2.89       -0.93      6.45 o
  -4  11  10        1.10       -2.47      5.35 o
  -3  11  10        2.48       -0.44      5.78 o
  -2  11  10       10.01       16.71      6.34 o
  -1  11  10       44.27       32.60      7.27 o
 -19   1  11        1.14       12.35      7.14 o
 -18   1  11        3.67        2.31      3.05 o
 -17   1  11       16.25       19.17      3.63 o
 -16   1  11       93.82      104.73      6.09 o
 -15   1  11       47.15       41.01      5.57 o
 -14   1  11        7.63        6.87      2.61 o
 -13   1  11        8.16        8.28      2.45 o
 -12   1  11        0.04        1.34      2.35 o
 -11   1  11      178.87      171.67      5.60 o
 -10   1  11        8.79       14.21      2.39 o
  -9   1  11        2.38        1.22      2.03 o
  -8   1  11      237.07      213.70      5.13 o
  -7   1  11       20.73       18.42      2.04 o
  -6   1  11      122.73      117.99      3.56 o
  -5   1  11      102.41       88.67      5.88 o
  -4   1  11       57.57       46.71      4.20 o
  -3   1  11     1766.46     1781.85     12.95 o
  -2   1  11      259.45      255.17      8.23 o
  -1   1  11      973.58     1030.13     33.72 o
   0   1  11        0.06        1.53      2.45 o
   1   1  11        8.74        7.30      2.51 o
   2   1  11        7.65        6.58      2.60 o
   3   1  11      128.79      119.23      5.56 o
   4   1  11        0.33        1.32      2.49 o
   5   1  11      147.07      144.17      6.39 o
   6   1  11        8.46        7.50      2.62 o
   7   1  11        8.65        6.84      3.02 o
   8   1  11        0.13       -1.77      3.07 o
   9   1  11        1.57        0.45      4.81 o
  10   1  11        4.05        4.77      4.74 o
 -19   2  11        6.58        9.31      6.90 o
 -18   2  11       26.81       25.96      3.92 o
 -17   2  11        3.33        4.85      3.77 o
 -16   2  11        0.00        3.04      4.13 o
 -15   2  11        2.94        4.36      3.01 o
 -14   2  11       41.28       49.53      3.78 o
 -13   2  11       58.32       69.79      3.49 o
 -12   2  11       25.89       29.18      2.74 o
 -11   2  11       41.69       38.33      2.87 o
 -10   2  11       11.80        8.44      2.26 o
  -9   2  11      160.53      140.03      3.75 o
  -8   2  11        9.13        4.00      2.00 o
  -7   2  11       64.32       53.71      2.67 o
  -6   2  11      560.91      531.81     20.35 o
  -5   2  11        4.63        4.36      1.86 o
  -4   2  11       62.87       58.28      4.29 o
  -3   2  11       22.91       22.88      2.95 o
  -2   2  11        2.06        3.91      2.90 o
  -1   2  11      283.78      292.82      9.81 o
   0   2  11      114.31      124.33      4.51 o
   1   2  11       26.57       33.13      2.92 o
   2   2  11        0.12       -0.67      2.44 o
   3   2  11      125.88      115.05      5.45 o
   4   2  11       11.30       13.49      2.67 o
   5   2  11        7.55        7.16      3.06 o
   6   2  11        0.02        0.58      2.78 o
   7   2  11        3.90        7.26      3.74 o
   8   2  11        6.50        7.45      4.11 o
   9   2  11        0.02        3.32      3.65 o
 -18   3  11        0.49        1.43      4.10 o
 -17   3  11        6.91        9.51      3.72 o
 -16   3  11        0.02        0.66      3.52 o
 -15   3  11       40.78       41.10      5.12 o
 -14   3  11       41.63       40.85      3.73 o
 -13   3  11       36.76       38.57      3.41 o
 -12   3  11       43.85       42.08      3.00 o
 -11   3  11       10.83       11.34      2.38 o
 -10   3  11       11.88       16.88      2.37 o
  -9   3  11        3.27        1.95      2.15 o
  -8   3  11        4.21        5.12      2.11 o
  -7   3  11        3.95        2.06      1.97 o
  -6   3  11       43.32       37.92      2.41 o
  -5   3  11      108.78       98.69      3.14 o
  -4   3  11       63.22       64.37      2.85 o
  -3   3  11       36.16       35.81      2.76 o
  -2   3  11        3.26        4.83      2.44 o
  -1   3  11      140.06      148.35      4.74 o
   0   3  11       32.05       26.94      3.33 o
   1   3  11       12.14       12.11      3.07 o
   2   3  11        1.26       -0.86      2.69 o
   3   3  11       71.94       61.51      3.30 o
   4   3  11        0.62        4.26      2.89 o
   5   3  11       23.55       18.45      4.38 o
   6   3  11       12.51       10.34      4.14 o
   7   3  11        0.07       -0.10      4.25 o
   8   3  11        9.36        2.12      3.63 o
   9   3  11       18.14       13.96      4.34 o
 -17   4  11        1.66        1.25      3.37 o
 -16   4  11        4.71        4.88      3.53 o
 -15   4  11        1.31        5.19      4.16 o
 -14   4  11       67.88       87.84      5.89 o
 -13   4  11       41.42       59.72      4.96 o
 -12   4  11       41.06       42.58      3.49 o
 -11   4  11       16.79       18.27      2.57 o
 -10   4  11        4.37        6.13      2.29 o
  -9   4  11       48.91       47.27      2.90 o
  -8   4  11        2.43       -0.63      2.12 o
  -7   4  11       36.54       29.89      2.51 o
  -6   4  11        3.78        5.73      2.54 o
  -5   4  11      102.00      102.81      3.19 o
  -4   4  11        8.67        7.42      2.17 o
  -3   4  11        1.74       -0.22      1.87 o
  -2   4  11       75.70       74.33      3.30 o
  -1   4  11      185.93      169.34      5.72 o
   0   4  11        0.54        0.81      2.46 o
   1   4  11        4.48       11.65      2.55 o
   2   4  11       18.44       25.89      3.70 o
   3   4  11       50.37       43.27      4.17 o
   4   4  11       16.88       12.77      3.62 o
   5   4  11        5.53        4.41      3.36 o
   6   4  11        5.60        4.31      3.66 o
   7   4  11        5.21        7.96      3.54 o
   8   4  11       14.69       20.37      4.26 o
 -17   5  11        4.37        9.76      3.80 o
 -16   5  11        0.11        1.50      3.51 o
 -15   5  11        0.04        1.74      3.16 o
 -14   5  11        4.42       15.33      4.31 o
 -13   5  11       72.41       81.13      5.82 o
 -12   5  11       10.36       12.26      7.05 o
 -11   5  11        0.01       -1.63      2.70 o
 -10   5  11       39.49       31.11      3.26 o
  -9   5  11        2.82        1.19      2.31 o
  -8   5  11        0.04       -1.50      2.24 o
  -7   5  11       15.51       16.87      2.45 o
  -6   5  11       58.62       55.29      2.98 o
  -5   5  11        1.76        1.07      1.88 o
  -4   5  11       39.98       44.81      2.63 o
  -3   5  11        0.21        1.14      2.00 o
  -2   5  11       13.78       16.42      2.64 o
  -1   5  11        1.28        0.82      2.45 o
   0   5  11        0.15       -0.93      2.52 o
   1   5  11       29.45       27.60      3.86 o
   2   5  11        6.84        6.16      3.51 o
   3   5  11        3.53        3.61      3.52 o
   4   5  11       16.75       24.28      4.16 o
   5   5  11        6.11        1.42      3.74 o
   6   5  11       10.83       18.29      4.28 o
   7   5  11        5.48        9.28      3.49 o
 -16   6  11        0.57        2.18      3.37 o
 -15   6  11        8.73        6.50      3.73 o
 -14   6  11        7.27        5.75      3.95 o
 -13   6  11       30.89       26.12      4.67 o
 -12   6  11        0.19        1.39      4.27 o
 -11   6  11        1.65        1.58      3.97 o
 -10   6  11       23.03       22.98      4.25 o
  -9   6  11       10.72        6.99      2.83 o
  -8   6  11       34.63       32.87      3.71 o
  -7   6  11       20.77       17.90      2.89 o
  -6   6  11       15.14       15.18      2.36 o
  -5   6  11       17.90       18.21      2.29 o
  -4   6  11        6.94        6.25      1.95 o
  -3   6  11       11.12        8.50      2.42 o
  -2   6  11        7.87        5.42      2.46 o
  -1   6  11       32.61       34.48      3.92 o
   0   6  11       36.37       35.93      4.00 o
   1   6  11        9.16       10.89      3.50 o
   2   6  11       22.09       23.98      3.82 o
   3   6  11        8.06        5.83      3.79 o
   4   6  11        1.49        1.59      3.70 o
   5   6  11        3.69        1.14      3.76 o
   6   6  11        2.57        2.38      4.00 o
 -15   7  11        0.66        1.23      3.57 o
 -14   7  11        9.69       11.00      3.77 o
 -13   7  11        2.31        0.64      3.48 o
 -12   7  11       11.19       13.92      3.83 o
 -11   7  11       12.19       14.25      4.09 o
 -10   7  11       31.05       27.50      4.62 o
  -9   7  11        0.53       -0.96      3.72 o
  -8   7  11        0.01       -1.82      3.64 o
  -7   7  11        8.42        9.23      3.28 o
  -6   7  11        5.07        2.09      2.59 o
  -5   7  11        0.07        1.75      2.01 o
  -4   7  11        6.84        3.64      2.09 o
  -3   7  11       16.32       21.16      2.83 o
  -2   7  11        1.61       -0.38      3.06 o
  -1   7  11        3.95        5.56      3.41 o
   0   7  11       10.35        9.58      3.52 o
   1   7  11       23.90       18.13      3.84 o
   2   7  11        7.81        6.53      4.48 o
   3   7  11        0.35       -1.98      4.02 o
   4   7  11        4.85       10.29      3.81 o
   5   7  11        2.79       -1.03      3.87 o
 -14   8  11        2.80       -0.87      4.33 o
 -13   8  11        0.80        1.89      3.40 o
 -12   8  11        0.55        5.02      3.44 o
 -11   8  11        5.85        7.05      3.38 o
 -10   8  11        8.17       12.83      3.40 o
  -9   8  11       38.51       35.91      5.43 o
  -8   8  11        0.57        2.66      4.82 o
  -7   8  11        0.05        4.04      5.15 o
  -6   8  11        5.41        2.64      2.77 o
  -5   8  11        0.47       -0.76      3.32 o
  -4   8  11        0.03       -0.13      2.83 o
  -3   8  11        0.57        2.34      2.78 o
  -2   8  11       13.24        6.75      2.77 o
  -1   8  11        5.66        5.41      3.70 o
   0   8  11       15.01       20.22      3.80 o
   1   8  11       10.60        6.34      3.52 o
   2   8  11        1.69        0.07      3.65 o
   3   8  11        0.24       -2.94      3.70 o
   4   8  11        0.81       -4.62      4.62 o
 -12   9  11        1.69        1.72      4.00 o
 -11   9  11       30.11       30.14      4.46 o
 -10   9  11        0.66        1.09      3.45 o
  -9   9  11        0.67        2.77      3.80 o
  -8   9  11        3.84       -1.06      5.60 o
  -7   9  11        1.71        4.68      5.78 o
  -6   9  11        6.95        5.62      4.42 o
  -5   9  11       21.50       18.77      5.70 o
  -4   9  11        4.78        4.69      3.75 o
  -3   9  11       17.09       11.21      3.48 o
  -2   9  11        0.38        3.35      3.44 o
  -1   9  11        0.23        0.98      3.02 o
   0   9  11        6.19        6.46      3.45 o
   1   9  11        2.33        2.40      3.48 o
   2   9  11       13.47        8.98      3.77 o
   3   9  11        0.24       -5.62      5.62 o
  -8  10  11        1.05        5.83      6.57 o
  -6  10  11        4.87        1.55      4.75 o
  -5  10  11        9.09       12.56      5.98 o
  -4  10  11        3.02        2.95      5.51 o
  -3  10  11        5.52        5.28      4.21 o
  -2  10  11        4.52        4.73      3.39 o
  -1  10  11        8.95        7.60      3.30 o
   0  10  11        5.22        8.50      4.82 o
 -19   0  12        0.33        7.38      6.27 o
 -18   0  12        1.64        0.15      4.36 o
 -17   0  12        0.23       -1.12      5.43 o
 -16   0  12       16.87       22.14      5.73 o
 -15   0  12      151.05      161.28      6.88 o
 -14   0  12       77.47       88.45      5.31 o
 -13   0  12       69.40       52.24      4.56 o
 -12   0  12        6.20        3.21      3.21 o
 -11   0  12       10.89        9.47      3.25 o
 -10   0  12       87.26       78.90      4.66 o
  -9   0  12       97.26      101.83     17.67 o
  -8   0  12      341.44      325.27     19.99 o
  -7   0  12      173.27      175.42     15.64 o
  -6   0  12       58.94       62.97      5.91 o
  -5   0  12      418.39      382.35     11.57 o
  -4   0  12      799.86      827.11     16.29 o
  -3   0  12      719.65      702.96     15.40 o
  -2   0  12        0.02        2.19      3.43 o
  -1   0  12        1.46        3.47      3.61 o
   0   0  12       39.84       38.40      4.14 o
   1   0  12       66.61       71.02      5.01 o
   2   0  12        3.31        5.30      3.77 o
   3   0  12       18.25       19.40      4.17 o
   4   0  12       46.40       56.08      4.85 o
   5   0  12      103.83       90.13     10.33 o
   6   0  12       22.32       21.92      4.56 o
   7   0  12       17.95       15.67      7.66 o
   8   0  12        3.74       -2.39      6.14 o
   9   0  12        0.15        7.86      6.85 o
 -19   1  12        0.04        0.29      5.96 o
 -18   1  12        0.12       -1.27      3.51 o
 -17   1  12        1.86       -2.30      3.64 o
 -16   1  12        1.81        2.32      3.25 o
 -15   1  12        0.05       -2.66      3.06 o
 -14   1  12        0.38       -0.14      2.55 o
 -13   1  12       13.09       11.67      2.61 o
 -12   1  12        3.33        3.04      2.31 o
 -11   1  12       18.77       18.66      2.54 o
 -10   1  12        0.09        0.08      2.18 o
  -9   1  12       33.83       26.62      2.75 o
  -8   1  12       28.38       22.14      2.32 o
  -7   1  12       36.03       29.17      2.22 o
  -6   1  12        0.00       -0.45      3.21 o
  -5   1  12       12.66       11.44      3.22 o
  -4   1  12        4.34        2.42      3.51 o
  -3   1  12        3.25        4.76      2.92 o
  -2   1  12       44.35       44.23      3.52 o
  -1   1  12      257.33      265.32      6.11 o
   0   1  12       38.89       41.02      3.10 o
   1   1  12        8.63        5.39      2.55 o
   2   1  12       49.81       50.15      3.51 o
   3   1  12        0.29        0.96      2.53 o
   4   1  12        0.07       -0.99      2.64 o
   5   1  12        0.44       -1.15      2.45 o
   6   1  12        0.15        1.22      3.11 o
   7   1  12        1.23       -0.26      3.16 o
   8   1  12        1.91        0.42      3.79 o
   9   1  12        0.01       -1.83      6.03 o
 -18   2  12        5.07        4.56      3.27 o
 -17   2  12        0.54       -3.71      4.31 o
 -16   2  12        3.31        2.64      3.17 o
 -15   2  12       28.66       33.51      3.63 o
 -14   2  12       29.92       28.13      3.05 o
 -13   2  12        3.62        3.74      2.55 o
 -12   2  12        1.08        1.69      2.42 o
 -11   2  12       74.04       62.10      4.15 o
 -10   2  12        7.11        2.63      2.21 o
  -9   2  12      172.82      169.30      5.64 o
  -8   2  12        3.67        7.49      2.11 o
  -7   2  12      106.86      115.84      7.38 o
  -6   2  12       15.71       14.93      2.47 o
  -5   2  12        1.64        1.45      2.40 o
  -4   2  12       23.85       19.69      4.63 o
  -3   2  12       25.78       25.79      3.09 o
  -2   2  12      185.11      178.04      5.17 o
  -1   2  12      224.90      227.78      5.75 o
   0   2  12      138.03      135.58      8.22 o
   1   2  12        0.01        0.82      2.55 o
   2   2  12       19.18       14.96      3.05 o
   3   2  12       10.42        9.15      2.65 o
   4   2  12        5.61        1.97      2.34 o
   5   2  12        6.15        1.44      3.22 o
   6   2  12        0.12        1.71      3.09 o
   7   2  12       34.55       23.90      4.83 o
   8   2  12        0.64        0.01      4.21 o
   9   2  12        1.10        2.57      5.80 o
 -18   3  12        3.17        4.99      4.34 o
 -17   3  12        5.15        2.97      3.36 o
 -16   3  12       19.71       22.03      4.47 o
 -15   3  12        4.75        5.35      4.01 o
 -14   3  12        4.48        4.16      3.10 o
 -13   3  12       33.07       31.71      3.12 o
 -12   3  12       83.36       83.44      3.62 o
 -11   3  12       67.10       64.21      3.30 o
 -10   3  12       59.42       62.29      3.14 o
  -9   3  12       12.61       13.55      2.26 o
  -8   3  12        5.29        5.66      2.21 o
  -7   3  12      193.79      183.34     12.43 o
  -6   3  12        2.52        4.44      2.33 o
  -5   3  12       26.51       28.50      3.78 o
  -4   3  12       55.21       60.36      3.14 o
  -3   3  12       73.89       77.65      3.41 o
  -2   3  12       11.75       12.83      2.60 o
  -1   3  12      224.00      244.81      7.71 o
   0   3  12       31.70       28.04      3.48 o
   1   3  12       93.55       93.08      5.94 o
   2   3  12      135.08      157.40      7.12 o
   3   3  12        2.69        7.69      4.25 o
   4   3  12        0.67        3.89      3.20 o
   5   3  12        0.67       -1.19      4.06 o
   6   3  12        3.11        6.25      3.93 o
   7   3  12        1.22        0.46      4.01 o
   8   3  12        0.12        4.22      4.56 o
 -17   4  12        5.81       11.50      3.97 o
 -16   4  12        3.04        2.18      3.39 o
 -15   4  12        2.88        4.25      4.37 o
 -14   4  12        0.60        0.78      3.70 o
 -13   4  12        0.52        1.54      2.84 o
 -12   4  12       39.10       38.35      3.16 o
 -11   4  12        5.08        7.12      2.48 o
 -10   4  12        8.96       11.00      2.54 o
  -9   4  12        0.22        0.98      2.21 o
  -8   4  12        1.54        3.09      2.63 o
  -7   4  12      121.93      107.29      8.60 o
  -6   4  12       65.77       55.84      3.57 o
  -5   4  12       39.10       40.30      3.22 o
  -4   4  12        4.78        3.62      2.32 o
  -3   4  12        6.47       10.81      2.57 o
  -2   4  12       58.01       61.23      3.35 o
  -1   4  12        0.05        0.17      2.46 o
   0   4  12       18.55       21.83      2.95 o
   1   4  12       96.29       98.67      5.60 o
   2   4  12       67.10       73.96      4.69 o
   3   4  12       11.82       10.96      3.87 o
   4   4  12        2.33        3.37      3.63 o
   5   4  12        7.75       12.50      4.20 o
   6   4  12        0.01        0.20      3.47 o
   7   4  12        3.89        3.41      4.01 o
 -16   5  12        7.11        4.03      3.10 o
 -15   5  12        5.25       10.29      4.21 o
 -14   5  12       16.48       10.76      3.92 o
 -13   5  12        2.12        1.41      3.99 o
 -12   5  12       60.63       80.88      5.41 o
 -11   5  12       53.41       50.52      3.67 o
 -10   5  12       36.57       35.55      2.97 o
  -9   5  12        2.56        0.89      2.29 o
  -8   5  12        0.72        0.20      2.57 o
  -7   5  12       72.58       72.21      3.88 o
  -6   5  12        1.49        1.43      2.68 o
  -5   5  12        2.98        0.17      2.30 o
  -4   5  12       94.99       94.48      3.74 o
  -3   5  12       14.20       14.96      2.74 o
  -2   5  12       12.18       14.09      2.78 o
  -1   5  12        0.07        0.48      2.55 o
   0   5  12        4.17        4.95      3.49 o
   1   5  12       50.28       41.45      4.35 o
   2   5  12        2.06        7.59      3.86 o
   3   5  12       17.35       16.84      3.98 o
   4   5  12        0.05        1.41      3.76 o
   5   5  12        3.13        2.95      3.73 o
   6   5  12        3.56        1.56      3.56 o
 -16   6  12        8.10       18.24      6.70 o
 -15   6  12        1.53        4.70      3.35 o
 -14   6  12       17.99       21.05      3.89 o
 -13   6  12        9.14        1.91      4.32 o
 -12   6  12       26.83       23.33      4.47 o
 -11   6  12        0.11        2.58      3.47 o
 -10   6  12       24.95       26.85      4.13 o
  -9   6  12       14.05       15.42      3.70 o
  -8   6  12       21.15       19.83      3.13 o
  -7   6  12        0.04       -0.40      2.60 o
  -6   6  12       10.14       10.57      2.74 o
  -5   6  12       24.46       25.94      2.72 o
  -4   6  12        1.60        0.56      2.36 o
  -3   6  12        8.84       12.83      2.64 o
  -2   6  12       24.09       35.29      4.05 o
  -1   6  12       21.07       28.72      4.00 o
   0   6  12       14.43        9.07      3.76 o
   1   6  12        0.06       -1.97      3.68 o
   2   6  12        0.16       -0.50      3.68 o
   3   6  12        1.35       -1.28      3.80 o
   4   6  12        4.12        5.44      3.81 o
   5   6  12        0.78        3.05      4.54 o
 -15   7  12        3.69        2.15      6.77 o
 -14   7  12        0.09       -1.34      3.37 o
 -13   7  12        0.05        0.01      3.45 o
 -12   7  12        0.17       -0.20      4.02 o
 -11   7  12       10.96       12.34      4.16 o
 -10   7  12       15.50       19.11      5.90 o
  -9   7  12        3.17        2.60      5.42 o
  -8   7  12       49.24       44.60      4.43 o
  -7   7  12        0.10        1.67      3.44 o
  -6   7  12       10.14        6.56      2.42 o
  -5   7  12        3.68        4.89      2.08 o
  -4   7  12        2.05        2.66      2.67 o
  -3   7  12        0.77        1.55      3.14 o
  -2   7  12        5.52        5.82      3.22 o
  -1   7  12        0.13        2.18      3.38 o
   0   7  12       10.92       15.24      4.02 o
   1   7  12        9.66        5.75      3.70 o
   2   7  12        4.11        4.30      3.92 o
   3   7  12        4.72        4.82      3.97 o
   4   7  12        0.08        0.28      3.87 o
 -13   8  12        2.73       -0.91      4.26 o
 -12   8  12        1.11       -0.22      3.26 o
 -11   8  12        9.76       12.22      4.13 o
 -10   8  12       34.06       40.08      6.97 o
  -9   8  12       29.97       34.26      6.73 o
  -8   8  12        1.14        1.63      5.00 o
  -7   8  12        1.08        0.54      5.59 o
  -6   8  12        1.08       -1.40      2.88 o
  -5   8  12        0.25        3.33      3.84 o
  -4   8  12        0.44       -0.30      2.96 o
  -3   8  12        0.65        2.56      2.99 o
  -2   8  12        0.49       -0.95      3.16 o
  -1   8  12        0.16       -0.28      3.14 o
   0   8  12        0.54        3.83      3.72 o
   1   8  12        2.76        3.25      3.73 o
   2   8  12        2.32        3.90      3.52 o
   3   8  12        3.28       11.00      7.86 o
 -11   9  12        9.97       10.54      5.56 o
 -10   9  12        0.01        3.78      3.76 o
  -9   9  12        0.45        7.77      6.00 o
  -8   9  12        2.87        8.34      5.01 o
  -7   9  12        0.62       -5.27      5.27 o
  -5   9  12        4.19        0.52      5.07 o
  -4   9  12        7.38       10.51      4.99 o
  -3   9  12       17.97       23.45      5.08 o
  -2   9  12        8.10        4.59      4.08 o
  -1   9  12        0.07        0.75      3.26 o
   0   9  12        4.51        7.26      3.80 o
   1   9  12        4.37        5.99      4.40 o
  -5  10  12       12.93       10.44      5.95 o
  -4  10  12        0.02        1.56      6.03 o
  -3  10  12        2.30        3.28      5.72 o
  -2  10  12        4.66        1.17      4.48 o
  -1  10  12        0.04       -3.03      4.65 o
 -18   1  13        1.88        5.63      3.73 o
 -17   1  13        5.65       11.03      3.76 o
 -16   1  13       15.36       13.81      3.11 o
 -15   1  13       16.96       21.70      3.02 o
 -14   1  13       33.26       33.51      4.63 o
 -13   1  13      105.55       98.57      5.08 o
 -12   1  13       25.75       24.76      2.76 o
 -11   1  13        5.04        2.83      2.21 o
 -10   1  13       23.05       21.34      2.45 o
  -9   1  13       49.66       48.65      3.76 o
  -8   1  13       27.69       32.50      4.37 o
  -7   1  13      227.55      240.41     11.88 o
  -6   1  13      179.51      194.97      6.69 o
  -5   1  13      106.39      110.67      5.31 o
  -4   1  13        2.91       -0.01      3.53 o
  -3   1  13       10.95        8.19      3.67 o
  -2   1  13       23.38       25.82      3.30 o
  -1   1  13      104.34      103.01      8.94 o
   0   1  13       72.10       79.39      4.19 o
   1   1  13       55.16       58.41      3.50 o
   2   1  13        0.15       -0.90      2.60 o
   3   1  13        0.11        1.45      2.59 o
   4   1  13       36.63       31.19      3.19 o
   5   1  13       10.30        9.40      3.32 o
   6   1  13       13.42       12.24      3.39 o
   7   1  13        1.69        5.08      3.18 o
 -18   2  13        0.37        4.95     10.23 o
 -17   2  13       10.21        7.43      4.63 o
 -16   2  13       10.37        8.49      3.07 o
 -15   2  13       13.41       10.69      3.02 o
 -14   2  13        0.14        0.98      2.73 o
 -13   2  13        0.09       -2.16      2.48 o
 -12   2  13       23.94       21.67      2.80 o
 -11   2  13       31.73       29.23      3.34 o
 -10   2  13       83.00       71.99      4.97 o
  -9   2  13       59.04       55.76      3.54 o
  -8   2  13       51.87       56.05      6.90 o
  -7   2  13        0.82        1.85      3.48 o
  -6   2  13        0.19       -5.45      5.85 o
  -5   2  13        7.86        4.58      3.54 o
  -4   2  13      132.35      134.80      5.88 o
  -3   2  13      150.96      153.65      6.41 o
  -2   2  13       30.18       29.24      3.50 o
  -1   2  13      171.47      185.65      7.49 o
   0   2  13        1.49        5.13      3.10 o
   1   2  13       47.56       39.34      3.86 o
   2   2  13        0.07        0.99      2.67 o
   3   2  13        8.35        9.33      2.73 o
   4   2  13        7.38        8.18      3.43 o
   5   2  13        2.72        2.87      3.01 o
   6   2  13        7.15       13.62      4.71 o
   7   2  13        5.60        1.72      3.85 o
 -17   3  13        0.00        0.91      3.43 o
 -16   3  13        0.10       -0.75      4.12 o
 -15   3  13        0.11        0.24      3.67 o
 -14   3  13        0.60        1.48      2.97 o
 -13   3  13       27.13       36.28      3.56 o
 -12   3  13        0.04       -1.33      2.56 o
 -11   3  13        0.51        1.05      2.31 o
 -10   3  13        9.31        5.78      2.34 o
  -9   3  13        0.56        2.17      2.66 o
  -8   3  13       27.59       21.07      3.51 o
  -7   3  13       73.74       78.28      5.10 o
  -6   3  13        3.48        4.51      3.72 o
  -5   3  13        0.00        0.35      3.49 o
  -4   3  13        0.21       -1.88      2.43 o
  -3   3  13        4.70        3.11      2.56 o
  -2   3  13       71.85       68.35      3.63 o
  -1   3  13        4.61        6.89      3.14 o
   0   3  13       31.73       30.12      3.59 o
   1   3  13      113.09      119.03      8.17 o
   2   3  13       26.42       27.48      5.09 o
   3   3  13        2.49        4.07      4.32 o
   4   3  13        0.16        2.47      4.26 o
   5   3  13        2.04       -0.61      4.21 o
   6   3  13        1.16        2.93      4.40 o
 -17   4  13        4.18       -3.82      6.57 o
 -16   4  13        0.30        0.22      3.63 o
 -15   4  13        6.97        7.37      3.48 o
 -14   4  13        1.29        1.77      3.51 o
 -13   4  13       58.24       57.30      4.00 o
 -12   4  13        9.02       10.76      2.65 o
 -11   4  13       83.02       79.04      3.64 o
 -10   4  13       33.97       29.60      3.20 o
  -9   4  13      123.84      124.58     10.20 o
  -8   4  13        0.34       -1.78      2.60 o
  -7   4  13       11.21       10.18      2.91 o
  -6   4  13       14.33       17.32      3.92 o
  -5   4  13       61.50       61.08      4.74 o
  -4   4  13       37.52       40.85      3.62 o
  -3   4  13       99.03      107.06      4.07 o
  -2   4  13       33.77       38.01      3.27 o
  -1   4  13        0.44        2.53      2.62 o
   0   4  13       65.81       64.95      3.66 o
   1   4  13       86.71       89.91      5.08 o
   2   4  13        2.10        1.77      3.75 o
   3   4  13        2.02        6.12      4.09 o
   4   4  13       17.03       17.06      4.06 o
   5   4  13        6.49        7.67      5.18 o
 -16   5  13        0.02       -1.32      3.88 o
 -15   5  13       33.91       35.81      4.88 o
 -14   5  13        0.52        5.22      3.66 o
 -13   5  13       14.17       12.89      3.96 o
 -12   5  13        8.03        8.01      3.68 o
 -11   5  13        3.46        4.80      4.07 o
 -10   5  13        5.46        4.00      2.59 o
  -9   5  13        1.06        1.33      2.72 o
  -8   5  13       22.93       24.63      3.15 o
  -7   5  13       32.60       35.63      3.41 o
  -6   5  13        0.84        1.51      3.72 o
  -5   5  13       94.62      101.88     13.32 o
  -4   5  13        0.00        1.55      3.67 o
  -3   5  13        0.58       -3.24      3.24 o
  -2   5  13       10.47       10.56      2.72 o
  -1   5  13        4.07        5.02      3.60 o
   0   5  13        9.49       12.17      3.70 o
   1   5  13       64.29       73.12      5.18 o
   2   5  13        0.03        3.87      4.22 o
   3   5  13       25.88       26.65      4.52 o
   4   5  13       17.07       13.89      4.30 o
   5   5  13        6.03       -1.84      8.57 o
 -15   6  13        7.21        7.70      3.99 o
 -14   6  13        0.36        7.59      8.22 o
 -13   6  13       13.72       20.12      5.84 o
 -12   6  13        4.56        7.29      3.61 o
 -11   6  13        0.94        9.53      6.36 o
 -10   6  13       38.43       35.70      4.18 o
  -9   6  13        1.44        0.31      2.80 o
  -8   6  13        0.00       -1.78      2.69 o
  -7   6  13        5.63        6.26      2.68 o
  -6   6  13        1.35        3.73      3.42 o
  -5   6  13       18.27       16.97      3.30 o
  -4   6  13       13.08       15.23      4.15 o
  -3   6  13        3.40        1.41      2.50 o
  -2   6  13        3.74        2.26      3.29 o
  -1   6  13        0.56        2.50      3.61 o
   0   6  13        0.19        1.43      3.72 o
   1   6  13        0.57        1.16      3.83 o
   2   6  13        0.28        1.72      3.98 o
   3   6  13       14.65       11.88      4.00 o
   4   6  13       11.93       17.97      8.47 o
 -14   7  13        0.26        0.88      6.34 o
 -13   7  13        1.79       -0.98      3.97 o
 -12   7  13       22.66       25.39      6.73 o
 -11   7  13        7.01        6.51      5.69 o
 -10   7  13        0.02       -0.47      5.60 o
  -9   7  13       10.32        7.28      4.94 o
  -8   7  13       30.60       27.54      3.80 o
  -7   7  13       29.60       31.71      3.70 o
  -6   7  13        6.05        5.90      3.45 o
  -5   7  13       16.02       10.37      2.98 o
  -4   7  13        0.39       -1.04      3.81 o
  -3   7  13        3.70       -0.61      4.22 o
  -2   7  13       19.73       22.47      3.80 o
  -1   7  13       61.29       81.80      5.04 o
   0   7  13        1.37       -0.86      3.85 o
   1   7  13       10.40       15.45      4.40 o
   2   7  13        0.56       -2.47      4.33 o
   3   7  13        2.17       -7.26      7.37 o
 -12   8  13        1.24        1.57      3.84 o
 -11   8  13        5.29        6.28      6.10 o
 -10   8  13        3.74        7.10      5.81 o
  -9   8  13       16.60       18.47      5.59 o
  -8   8  13        2.13        0.87      5.03 o
  -7   8  13        0.03       -1.29      4.68 o
  -6   8  13        0.67        0.43      5.21 o
  -5   8  13        5.95        8.59      5.86 o
  -4   8  13        1.84        1.47      3.87 o
  -3   8  13       61.91       71.83      7.99 o
  -2   8  13        1.30        7.87      3.31 o
  -1   8  13        8.08        9.41      3.61 o
   0   8  13       11.49       13.21      3.74 o
   1   8  13        4.90        8.13      4.47 o
  -9   9  13        4.74       11.59      6.34 o
  -8   9  13        7.73        9.47      5.96 o
  -4   9  13       34.40       40.54      7.20 o
  -3   9  13       46.49       55.23      8.57 o
  -2   9  13        0.96       -6.39      6.39 o
  -1   9  13        2.31        2.13      4.14 o
 -17   0  14      124.18      119.94      9.46 o
 -16   0  14       49.13       62.95      7.05 o
 -15   0  14        4.70        4.36      4.05 o
 -14   0  14       70.78       76.61      5.94 o
 -13   0  14       10.56       10.52      3.49 o
 -12   0  14       84.70       84.56      7.00 o
 -11   0  14       83.51       78.33      9.83 o
 -10   0  14       15.02       25.66      6.30 o
  -9   0  14        2.77        4.78      5.60 o
  -8   0  14       27.87       28.51      6.02 o
  -7   0  14       30.03       34.77      6.51 o
  -6   0  14       36.53       36.25      5.94 o
  -5   0  14      160.21      162.36      9.31 o
  -4   0  14       18.25        5.20      5.75 o
  -3   0  14        0.91       -0.88      4.91 o
  -2   0  14      134.32      124.46      8.46 o
  -1   0  14        4.16        4.47      5.11 o
   0   0  14        6.44        8.11      3.88 o
   1   0  14       21.19       17.99      4.20 o
   2   0  14        2.35        4.04      3.64 o
   3   0  14       50.32       49.07      5.42 o
   4   0  14        2.21        4.77      3.43 o
   5   0  14       20.49       22.60      4.31 o
   6   0  14        0.00       -0.65      5.88 o
 -17   1  14       12.08       13.35      3.49 o
 -16   1  14        3.36        1.79      2.90 o
 -15   1  14       17.13       15.57      2.91 o
 -14   1  14        8.91        9.25      2.69 o
 -13   1  14        2.27        4.03      2.42 o
 -12   1  14        0.09       -1.26      2.29 o
 -11   1  14       25.44       23.35      3.51 o
 -10   1  14        5.34        6.55      4.27 o
  -9   1  14       52.75       63.70      9.50 o
  -8   1  14        8.21       10.21      3.73 o
  -7   1  14       55.49       56.83      4.95 o
  -6   1  14        0.26       -0.73      3.71 o
  -5   1  14        2.57        1.14      3.49 o
  -4   1  14        0.11       -2.71      3.61 o
  -3   1  14        0.18       -0.97      3.61 o
  -2   1  14       51.50       52.63      4.06 o
  -1   1  14        1.42       -0.91      2.84 o
   0   1  14       14.91       19.45      3.52 o
   1   1  14        2.44        4.57      2.64 o
   2   1  14        7.15        8.23      2.69 o
   3   1  14        0.26        2.76      2.65 o
   4   1  14        4.45        7.81      3.05 o
   5   1  14        4.18        4.96      3.13 o
   6   1  14        1.19        2.08      2.88 o
 -17   2  14        3.82        3.08      3.74 o
 -16   2  14        0.04       -1.12      3.13 o
 -15   2  14       38.67       38.60      3.81 o
 -14   2  14       19.80       16.77      2.91 o
 -13   2  14       11.23       12.70      2.71 o
 -12   2  14        6.58        6.13      2.61 o
 -11   2  14      122.69      155.42      6.90 o
 -10   2  14        0.76        0.27      2.70 o
  -9   2  14        0.87        3.73      3.92 o
  -8   2  14       27.43       30.89      4.40 o
  -7   2  14        7.65        5.27      3.86 o
  -6   2  14        8.65        9.41      5.66 o
  -5   2  14       66.44       65.22      4.92 o
  -4   2  14        0.47       -0.87      3.66 o
  -3   2  14       59.61       55.32      4.10 o
  -2   2  14        1.40        2.71      3.14 o
  -1   2  14       28.00       26.43      3.64 o
   0   2  14        2.42        3.94      3.02 o
   1   2  14        7.43        5.30      2.85 o
   2   2  14        3.88        2.49      2.85 o
   3   2  14        0.00        5.03      3.35 o
   4   2  14       22.32       23.63      3.64 o
   5   2  14        0.89        5.97      6.18 o
 -17   3  14       26.63       30.62      6.46 o
 -16   3  14       17.08       13.97      3.97 o
 -15   3  14       20.52       17.36      3.23 o
 -14   3  14       11.07        9.37      2.86 o
 -13   3  14       23.57       24.14      3.04 o
 -12   3  14       15.87       21.41      3.40 o
 -11   3  14       27.41       35.79      3.56 o
 -10   3  14       44.66       40.09      3.71 o
  -9   3  14       59.64       70.19      5.43 o
  -8   3  14       80.14       92.41      5.71 o
  -7   3  14       18.50       19.29      4.19 o
  -6   3  14        3.21        5.40      3.74 o
  -5   3  14       16.90       17.19      3.91 o
  -4   3  14        3.56        5.69      3.85 o
  -3   3  14       15.75       14.24      2.81 o
  -2   3  14       39.07       43.39      3.76 o
  -1   3  14       61.41       55.27      3.58 o
   0   3  14        2.22        2.63      3.13 o
   1   3  14       77.54       68.43      5.94 o
   2   3  14       10.30       10.85      4.86 o
   3   3  14        1.20        6.01      4.40 o
   4   3  14        6.96       15.16     12.64 o
   5   3  14        6.65        8.28      5.75 o
 -16   4  14        0.06       -2.31      3.87 o
 -15   4  14        0.16       -0.13      3.93 o
 -14   4  14       12.46       10.63      3.82 o
 -13   4  14       48.11       49.37      3.44 o
 -12   4  14        0.12        0.34      2.89 o
 -11   4  14        0.69        1.68      2.89 o
 -10   4  14        5.18        3.26      2.86 o
  -9   4  14        0.41        0.45      3.99 o
  -8   4  14        0.56        2.90      3.80 o
  -7   4  14        2.73        6.29      3.80 o
  -6   4  14        7.23        6.94      3.77 o
  -5   4  14       38.95       48.52      4.87 o
  -4   4  14        2.51        4.06      3.14 o
  -3   4  14        9.46        8.39      3.11 o
  -2   4  14        0.04        2.77      2.58 o
  -1   4  14       11.42       11.24      2.69 o
   0   4  14       70.04       69.42      4.97 o
   1   4  14       19.41        9.74      4.15 o
   2   4  14       11.03       15.25      4.08 o
   3   4  14       12.92       17.69      4.56 o
   4   4  14        0.43        1.02      5.13 o
 -16   5  14       10.58       12.09      6.63 o
 -15   5  14        0.06        0.50      3.48 o
 -14   5  14        0.05        0.53      3.88 o
 -13   5  14       14.73       17.39      5.84 o
 -12   5  14       24.04       21.62      3.20 o
 -11   5  14       11.03       13.17      4.62 o
 -10   5  14        6.45        8.17      2.97 o
  -9   5  14       17.22       15.70      3.18 o
  -8   5  14       35.48       37.63      4.51 o
  -7   5  14       21.60       19.39      4.36 o
  -6   5  14        0.34        0.93      3.96 o
  -5   5  14       40.07       44.17      4.94 o
  -4   5  14        8.87       11.71      3.29 o
  -3   5  14       11.01       11.65      3.66 o
  -2   5  14        4.20        4.55      2.80 o
  -1   5  14        2.86        3.46      3.75 o
   0   5  14       16.59       19.34      4.32 o
   1   5  14       80.08       92.54      5.50 o
   2   5  14       11.21        8.44      3.96 o
   3   5  14       28.82       27.62      9.46 o
 -15   6  14        1.04        3.54      5.68 o
 -14   6  14       22.70       23.97      6.01 o
 -13   6  14       19.34       16.86      5.74 o
 -12   6  14       11.63       14.90      6.00 o
 -11   6  14       14.58       10.80      5.61 o
 -10   6  14       11.58        9.76      3.00 o
  -9   6  14        0.92        1.10      2.73 o
  -8   6  14        3.68        8.44      3.72 o
  -7   6  14       28.28       27.71      4.50 o
  -6   6  14       90.88       91.60      5.80 o
  -5   6  14        6.30        7.03      3.71 o
  -4   6  14       29.92       32.68      3.71 o
  -3   6  14       11.10        5.70      6.44 o
  -2   6  14        0.99        2.86      3.37 o
  -1   6  14       25.35       28.56      4.23 o
   0   6  14        0.45        3.72      3.48 o
   1   6  14       64.71       79.05      5.61 o
   2   6  14       14.91       16.99      8.64 o
 -13   7  14        0.57       -5.49      5.49 o
 -12   7  14        1.78        2.31      5.07 o
 -11   7  14       23.90       13.23      5.32 o
 -10   7  14        9.14        9.15      5.50 o
  -9   7  14        9.52        7.47      4.69 o
  -8   7  14        0.19       -2.97      4.83 o
  -7   7  14        9.12       15.96      3.89 o
  -6   7  14        7.08        6.13      3.76 o
  -5   7  14        4.19        6.69      6.37 o
  -4   7  14       10.86       12.14      4.07 o
  -3   7  14       12.57       10.30      4.43 o
  -2   7  14        5.64        9.47      5.07 o
  -1   7  14       87.69      107.38      6.93 o
   0   7  14        1.05        0.55      3.65 o
   1   7  14        8.99       12.91      8.01 o
 -11   8  14        5.65        6.97      5.00 o
 -10   8  14        1.65       -0.82      5.53 o
  -9   8  14       23.80       25.15      5.94 o
  -6   8  14        0.61        5.31      5.42 o
  -5   8  14        1.94        1.61      4.45 o
  -4   8  14        8.35        8.73      4.91 o
  -3   8  14        0.40       -3.31      4.07 o
  -2   8  14       23.59       32.34      5.76 o
  -1   8  14       55.73       46.63      7.76 o
   0   8  14        0.15        9.99      7.04 o
  -4   9  14       27.87       31.73      7.44 o
 -17   1  15       27.84       27.27      3.47 o
 -16   1  15      123.84      107.76      5.28 o
 -15   1  15       55.09       63.81      5.55 o
 -14   1  15       35.81       28.68      3.63 o
 -13   1  15       28.10       26.78      3.60 o
 -12   1  15       42.23       44.05      5.65 o
 -11   1  15        1.43        0.42      4.08 o
 -10   1  15       78.33      102.21      6.40 o
  -9   1  15      141.47      182.32      7.59 o
  -8   1  15        5.57        8.08      4.29 o
  -7   1  15        0.48       -1.03      3.91 o
  -6   1  15       60.52       56.49      4.99 o
  -5   1  15       14.95       15.85      3.94 o
  -4   1  15       13.54       13.62      4.04 o
  -3   1  15        0.01       -2.92      3.69 o
  -2   1  15        2.34        6.42      3.89 o
  -1   1  15       11.29        6.48      3.06 o
   0   1  15        7.50        6.81      3.11 o
   1   1  15        2.09        0.83      3.20 o
   2   1  15        0.09       -1.16      2.56 o
   3   1  15        2.77        0.06      2.67 o
   4   1  15        3.69        5.40      3.39 o
   5   1  15       11.98       10.42      5.76 o
 -17   2  15        0.51        0.70      5.72 o
 -16   2  15       19.68       13.07      3.31 o
 -15   2  15        0.01       -3.22      3.22 o
 -14   2  15       77.38       76.95      5.85 o
 -13   2  15       13.10       12.03      3.40 o
 -12   2  15        0.98        5.12      4.31 o
 -11   2  15       12.18       15.05      4.43 o
 -10   2  15       28.89       35.10      5.07 o
  -9   2  15       28.52       31.27      4.71 o
  -8   2  15       38.65       37.92      4.89 o
  -7   2  15       45.47       53.61      5.02 o
  -6   2  15       19.41        7.77      9.92 o
  -5   2  15        1.57        0.76      4.07 o
  -4   2  15        0.04       -0.92      3.74 o
  -3   2  15       17.21       17.03      4.02 o
  -2   2  15       44.47       54.06      4.06 o
  -1   2  15        4.96        3.96      3.22 o
   0   2  15        2.96        3.13      3.07 o
   1   2  15        2.43        1.47      3.14 o
   2   2  15        5.42        7.09      4.24 o
   3   2  15        6.99       14.73      4.80 o
 -16   3  15        0.80       -2.63      3.73 o
 -15   3  15        6.73        2.38      2.73 o
 -14   3  15        3.35        3.87      3.47 o
 -13   3  15       36.23       39.66      4.15 o
 -12   3  15        6.58        3.45      3.06 o
 -11   3  15       22.12       18.91      4.37 o
 -10   3  15       20.89       22.19      4.60 o
  -9   3  15        6.41       13.39      4.22 o
  -8   3  15        1.70        3.09      3.75 o
  -7   3  15       11.12       15.26      4.21 o
  -6   3  15        0.06        0.57      3.93 o
  -5   3  15       96.29      108.81      8.48 o
  -4   3  15       23.32       27.24      4.55 o
  -3   3  15        2.40        2.67      3.10 o
  -2   3  15        0.10        0.82      2.67 o
  -1   3  15       18.60       16.35      2.86 o
   0   3  15        4.40        4.96      2.69 o
   1   3  15        0.30        0.67      3.35 o
   2   3  15        4.83        4.47      4.15 o
 -16   4  15        2.15        1.41      6.00 o
 -15   4  15        6.87        7.55      5.42 o
 -14   4  15       31.89       18.03      5.16 o
 -13   4  15       17.63       20.83      3.56 o
 -12   4  15       18.66       26.85      4.13 o
 -11   4  15        1.68        3.82      3.97 o
 -10   4  15       18.55       16.87      4.48 o
  -9   4  15       13.47       12.36      4.08 o
  -8   4  15       18.69       18.60      4.21 o
  -7   4  15       51.67       54.73      5.31 o
  -6   4  15       20.38       27.73      4.88 o
  -5   4  15       26.51       33.94      4.61 o
  -4   4  15       10.28       13.78      4.36 o
  -3   4  15        4.88        4.67      3.22 o
  -2   4  15       13.01        8.97      3.18 o
  -1   4  15        0.03        2.08      3.63 o
   0   4  15        8.30        5.55      3.70 o
   1   4  15       21.10       33.82      4.46 o
   2   4  15        1.03        1.01      6.45 o
 -14   5  15        0.39       -1.30      5.50 o
 -13   5  15        2.49        2.79      4.97 o
 -12   5  15        7.08        4.73      4.24 o
 -11   5  15       23.40       26.81      4.49 o
 -10   5  15       15.33       16.92      4.63 o
  -9   5  15        5.08        1.98      3.95 o
  -8   5  15       20.59       16.12      4.14 o
  -7   5  15       19.97       12.08      4.24 o
  -6   5  15        8.97        9.13      4.37 o
  -5   5  15        0.07        1.70      3.76 o
  -4   5  15       11.81       16.60      5.02 o
  -3   5  15       13.56       18.71      3.47 o
  -2   5  15        0.86       -0.76      5.32 o
  -1   5  15        0.56        1.36      3.62 o
   0   5  15       10.20       12.21      3.49 o
   1   5  15       96.39       93.36     10.77 o
   2   5  15       37.01       45.70      9.33 o
 -13   6  15        2.88        3.18      4.55 o
 -12   6  15        3.54       -1.17      5.03 o
 -10   6  15       10.35       14.75      4.32 o
  -9   6  15        2.15        6.27      3.57 o
  -8   6  15        1.38       -3.46      3.54 o
  -7   6  15       13.79       17.00      4.08 o
  -6   6  15        0.05       -1.14      3.73 o
  -5   6  15        4.52        3.40      3.41 o
  -4   6  15        2.84        2.08      5.38 o
  -3   6  15        0.10       -5.52      5.52 o
  -2   6  15        3.70       -0.58      6.58 o
  -1   6  15        9.55        8.75      3.99 o
   0   6  15        1.42        1.54      7.75 o
   1   6  15       29.46       33.25      8.09 o
 -12   7  15        8.04        7.85      5.22 o
 -11   7  15       11.38        5.64      4.38 o
  -9   7  15        0.95        3.09      5.09 o
  -8   7  15        1.18       -2.50      3.56 o
  -7   7  15        0.16        1.43      3.63 o
  -6   7  15        0.33       -1.33      5.79 o
  -5   7  15        0.45        2.97      5.25 o
  -4   7  15       19.31       18.95      4.63 o
  -3   7  15       11.37        4.32      9.24 o
   0   7  15        0.20        3.16      7.95 o
  -7   8  15        0.28       -6.08      6.08 o
  -6   8  15        0.60        1.35      5.69 o
  -5   8  15        0.34        0.91      6.30 o
  -4   8  15       14.23        6.75      5.23 o
 -16   0  16       18.21       21.85      4.62 o
 -15   0  16        1.52        3.94      6.15 o
 -14   0  16       61.22       53.19      9.21 o
 -13   0  16        2.02        8.39      5.90 o
 -12   0  16       23.21       25.10      7.36 o
 -11   0  16       13.30        8.87      6.17 o
 -10   0  16       95.91       98.55      8.84 o
  -9   0  16       16.07       20.59      6.34 o
  -8   0  16      215.32      251.20     11.79 o
  -7   0  16       28.05       41.29      7.23 o
  -6   0  16        5.89        0.28      5.42 o
  -5   0  16       20.74       20.65      6.34 o
  -4   0  16       36.48       34.04      6.70 o
  -3   0  16       52.16       53.05      7.12 o
  -2   0  16        0.20       -0.78      5.22 o
  -1   0  16       21.74       25.60      5.93 o
   0   0  16       48.11       53.90      7.10 o
   1   0  16        2.28        3.18      5.29 o
   2   0  16       14.41       16.48      4.39 o
 -16   1  16        4.29       -1.35      3.99 o
 -15   1  16       27.62       30.33      5.35 o
 -14   1  16       20.58       29.15      6.05 o
 -13   1  16        2.24        1.76      4.86 o
 -12   1  16       18.48       23.15      5.11 o
 -11   1  16        0.15        2.06      4.59 o
 -10   1  16        0.18       -1.14      4.25 o
  -9   1  16        0.86       -1.10      4.38 o
  -8   1  16       10.86       11.24      4.17 o
  -7   1  16        0.00       -0.30      3.76 o
  -6   1  16       16.32       18.16      4.37 o
  -5   1  16        0.18       -0.03      3.91 o
  -4   1  16       10.13        8.92      3.93 o
  -3   1  16       29.54       24.99      4.29 o
  -2   1  16        3.20        3.44      4.15 o
  -1   1  16        1.43        2.41      3.88 o
   0   1  16        6.06        4.87      3.31 o
   1   1  16        0.00       -0.44      3.28 o
   2   1  16        0.39       -0.67      3.08 o
 -16   2  16        0.34        3.78      3.96 o
 -15   2  16       16.84       12.02      4.26 o
 -14   2  16       67.61       84.61      6.58 o
 -13   2  16        1.11        2.17      4.79 o
 -12   2  16        1.87        1.40      4.50 o
 -11   2  16       31.81       34.99      4.83 o
 -10   2  16        0.44        2.60      4.04 o
  -9   2  16        1.12        2.17      4.27 o
  -8   2  16       28.25       34.29      4.64 o
  -7   2  16       47.31       52.52      5.46 o
  -6   2  16       33.73       39.72      7.79 o
  -5   2  16        0.43        1.08      3.92 o
  -4   2  16       18.70       21.00      4.39 o
  -3   2  16       41.57       51.13      6.98 o
  -2   2  16       14.14       18.20      4.26 o
  -1   2  16        0.00        1.14      3.13 o
   0   2  16        1.02        0.09      3.15 o
   1   2  16        1.65        2.22      3.23 o
 -15   3  16       19.98       13.77      4.04 o
 -14   3  16        4.25        6.28      4.58 o
 -13   3  16        0.30        4.70      4.15 o
 -12   3  16      107.39      120.31      7.12 o
 -11   3  16        0.95        0.70      4.14 o
 -10   3  16        4.60        7.32      4.11 o
  -9   3  16        4.01        6.50      4.24 o
  -8   3  16        6.38        3.84      4.03 o
  -7   3  16       20.95       17.50      4.01 o
  -6   3  16       17.25       21.93      4.60 o
  -5   3  16       42.08       46.20      7.55 o
  -4   3  16        1.19        5.23      4.11 o
  -3   3  16       11.03       12.99      3.85 o
  -2   3  16        0.23        0.25      3.31 o
  -1   3  16        3.99        4.69      2.68 o
   0   3  16        7.42        6.35      3.59 o
   1   3  16        0.03       -3.71      7.71 o
   2   3  16        0.65        5.75      8.49 o
 -15   4  16        0.00        4.82      5.37 o
 -14   4  16        0.35       -2.60      5.16 o
 -13   4  16       13.77        9.77      4.16 o
 -12   4  16       37.91       42.26      5.55 o
 -11   4  16        5.49        6.76      4.10 o
 -10   4  16        3.15       -1.83      3.91 o
  -9   4  16        8.74        9.72      4.74 o
  -8   4  16        4.76        0.75      4.13 o
  -7   4  16        3.84        4.84      3.98 o
  -6   4  16        8.20       10.72      4.55 o
  -5   4  16        1.32        1.88      4.10 o
  -4   4  16        2.80        1.45      3.81 o
  -3   4  16        0.26        1.57      3.05 o
  -2   4  16        2.30        2.86      3.23 o
  -1   4  16        0.15       -7.21      8.22 o
   0   4  16        1.65       -4.06      6.61 o
   1   4  16        4.10        6.82      6.11 o
 -14   5  16        0.02       -3.36      5.26 o
 -12   5  16       12.48       19.21      6.00 o
 -11   5  16       27.28       27.60      5.02 o
 -10   5  16        0.00       -0.55      3.74 o
  -9   5  16        1.16        3.11      4.26 o
  -8   5  16        4.40        0.58      4.03 o
  -7   5  16        5.53        8.01      4.03 o
  -6   5  16       16.18       18.91      4.22 o
  -5   5  16       13.21       14.69      3.99 o
  -4   5  16        0.37       -1.14      5.66 o
  -3   5  16        0.66        0.12      4.18 o
  -2   5  16        5.18        6.90      7.23 o
   0   5  16        2.94        0.77      5.60 o
 -10   6  16        7.57        8.71      4.39 o
  -9   6  16        8.22        8.37      4.10 o
  -8   6  16        1.01       -3.39      3.39 o
  -7   6  16        3.00        3.81      4.03 o
  -6   6  16        0.04       -0.02      3.69 o
  -5   6  16        0.10       -1.86      6.88 o
  -4   6  16        1.67        6.70      6.80 o
  -9   7  16        1.28        7.36      5.47 o
  -8   7  16        0.24        0.24      7.20 o
  -7   7  16        0.02       -4.51      6.52 o
 -14   1  17        0.29        2.18      5.91 o
 -13   1  17        1.75        0.14      4.49 o
 -12   1  17        5.33        4.71      4.70 o
 -11   1  17       10.20        9.80      4.33 o
 -10   1  17        0.80        1.71      4.14 o
  -9   1  17       29.77       29.53      5.54 o
  -8   1  17       11.52       13.31      4.45 o
  -7   1  17        0.02        1.39      3.55 o
  -6   1  17       39.20       42.74      4.77 o
  -5   1  17        3.59        5.58      3.64 o
  -4   1  17       30.23       28.98      4.58 o
  -3   1  17        1.89       -0.26      3.97 o
  -2   1  17        7.26        6.84      4.19 o
  -1   1  17       43.16       38.98      5.07 o
   0   1  17        1.91        2.24      5.34 o
 -14   2  17       20.69       21.37      7.38 o
 -13   2  17       10.40        3.04      6.27 o
 -12   2  17        4.89        7.19      4.19 o
 -11   2  17        6.86        9.38      4.33 o
 -10   2  17        5.94        5.40      3.99 o
  -9   2  17        0.19        1.10      4.08 o
  -8   2  17        1.99        4.63      3.88 o
  -7   2  17       28.92       32.27      4.61 o
  -6   2  17        0.33        2.28      3.80 o
  -5   2  17       13.69       21.32      6.26 o
  -4   2  17        1.41       -1.46      4.23 o
  -3   2  17       17.35       22.32      4.50 o
  -2   2  17        0.43       -1.31      3.49 o
  -1   2  17        0.24       -0.67      4.81 o
   0   2  17        5.30       10.12      5.29 o
 -14   3  17        1.16        0.77      6.54 o
 -13   3  17       12.86       10.47      6.67 o
 -12   3  17       27.99       35.21      7.55 o
 -11   3  17        3.62        5.19      4.41 o
 -10   3  17        2.17        0.22      5.87 o
  -9   3  17        5.58        5.50      3.95 o
  -8   3  17        0.90       -0.67      3.94 o
  -7   3  17        0.51       -1.99      4.39 o
  -6   3  17       16.63       14.49      4.55 o
  -5   3  17        5.16        2.28      3.45 o
  -4   3  17        7.79        9.20      4.19 o
  -3   3  17        0.27        2.03      3.96 o
  -2   3  17        0.97        6.28      4.91 o
 -13   4  17       29.96       32.59      7.04 o
 -12   4  17       12.12       14.07      7.36 o
 -11   4  17        1.47        6.23      5.50 o
 -10   4  17        9.75        5.75      7.97 o
  -9   4  17        2.60        0.53      3.98 o
  -8   4  17        5.98        3.41      4.13 o
  -7   4  17        1.73        1.43      3.72 o
  -6   4  17        7.77        6.80      4.30 o
  -5   4  17        0.74        2.59      3.87 o
  -4   4  17       31.60       26.67      5.37 o
  -3   4  17        0.18       -1.49      4.65 o
 -12   5  17        6.38       -5.62      5.62 o
 -11   5  17        2.32       11.14      6.66 o
 -10   5  17       14.08       15.32      6.83 o
  -9   5  17       22.91       26.67      7.46 o
  -8   5  17        1.73       -2.03      4.04 o
  -7   5  17        0.67       -2.88      4.20 o
  -6   5  17        0.80        3.19      4.65 o
  -5   5  17        4.29        2.48      4.41 o
  -9   0  18        1.95        5.27      5.06 o
  -8   0  18        8.01        4.83      6.23 o
  -7   0  18       11.13       12.69      6.10 o
  -6   0  18        5.88        7.94      5.85 o
  -9   1  18        2.36       -2.47      4.17 o
  -8   1  18        6.73        5.28      4.03 o
  -7   1  18        9.79        5.77      6.19 o
  -6   1  18        7.46       11.53      4.96 o
  -5   1  18        0.76       -0.17      5.15 o
  -7   2  18        8.75       15.36      6.13 o
  -6   2  18        3.27       -1.88      4.40 o
 
